# Supplementary material for: Multi-omic Profiling Reveals that Intra-abdominal-Hypertension-Induced Intestinal Damage Can Be Prevented by Microbiome and Metabolic Modulations with 5-Hydroxyindoleacetic Acid as a Diagnostic Marker
Source: mSystems. 2022 May 16;7(3):e01204-21. doi: 10.1128/msystems.01204-21 (PMC9238425; doi:10.1128/msystems.01204-21)
Supplement: TABLE S1 [file msystems.01204-21-s0009.xls]

## Sheet: Table S1
ID	Metabolite	M/Z	Retention time	CV	C1	C2	C3	C4	C5	C7	C8	C9	C10	IAH1	IAH2	IAH5	IAH6	IAH7	IAH8	IAH9	IAH10	L1	L2	L3	L4	L5	L6	L7	L8	L10	L11	L12	L13	L14	L15	L16	L17	L18	L19	L20	C11	C12	C13	C14	C15	C18	C19	C20	IAH11
pos_2	(±)-Enterolactone	299.13	4.2858	0.038	56548.4	36313	19000.3	35273.4	31582.4	32826	33027.8	28345.4	52537.2	29744.1	40673.9	28105.9	24097.2	22135.6	34414.4	33072.3	28646.5	26979.6	30578.8	33594.7	33759.1	29140.5	37114.8	35917.4	34398.4	40134.8	32336.5	29047.7	24916.6	38486.6	21540.6	25594.6	29529.7	22064.5	28283.9	30267.2	32364.9	24224.5	15732	27222.9	33606.3	42267.7	24298.4	28635.6	29382.4
pos_5	Pregnan-20-one, 17-(acetyloxy)-3-hydroxy-6-methyl-, (3b,5b,6a)-	391.286	6.2832	0.0512	310686	214488	180101	190346	192506	120068	70928.2	364837	177572	148817	206320	119749	122351	192856	140679	128811	232393	88265.7	159241	125529	165315	62487.8	290174	125891	134443	197359	129368	167200	76758.7	124700	127233	115916	151213	100766	184339	71821.4	142071	355611	267340	178479	152477	199163	202748	156914	179332
pos_14	1alpha-hydroxy-25,26,27-trinorvitamin D3 24-carboxylic acid	389.27	6.0159	0.0395	32233.2	40204.7	25206.2	22460.8	19733.6	11583.6	6046.45	50058.7	20511.6	16874.9	16182.6	10582.4	10842.2	20673.9	16541.2	15693.6	35077.3	16114.6	13189.3	13659.2	23276.4	8823.84	22728.7	11816.2	10364.6	20461.6	14736.4	18033.8	13830.3	12451.8	10732.5	10543.6	8588.81	4866.26	13561.4	5150.28	10813.1	42689.4	48015.9	33493.7	11820	28294.1	36796.5	23358.2	19860.2
pos_16	PE(16:0/0:0)	454.294	8.3169	0.0144	100287	95469.2	192693	119790	176920	33617.3	199963	181165	151453	244668	145745	78141.9	164835	200996	98104.2	194906	133984	108146	75291.4	177484	191579	109619	128399	96006.5	94597.8	69629.7	87162.2	155715	61459.5	71565.9	125801	146560	108738	127661	121328	60987.3	140306	315191	114943	103735	127794	185877	185892	176186	249264
pos_20	Diferuloylputrescine	441.203	3.5805	0.0539	10267.8	13536.3	2971.73	8066.96	17530.2	114493	8219.38	4184.55	49209.6	5430.95	8978.7	52043.1	7425.38	17285.3	7133.04	4876.03	5876.61	6894.29	6504.75	7233.97	4924.73	49819.4	4464.71	5330.22	18594.4	4840.16	7926.26	2482.46	3677.9	11692.8	57118.3	2783.61	5566.24	22058.8	3053.14	5908.35	132501	7025.34	6065.52	6163.09	16951.5	3011.77	6497.17	23224.8	13524.9
pos_23	PC(16:0/0:0)[U]	496.341	8.2202	0.0282	68957.2	71113.9	68206.6	127579	72092.1	41071.7	86345	120728	70898.3	79605.8	110032	132978	160982	155090	245134	87832.8	316810	102103	120709	129224	68976.9	98336.6	77834.7	49890.7	258455	74755.4	73775.4	98705.5	70615.9	108051	152164	92179.6	56977.7	39049.5	103887	109867	87062.8	181085	78957.5	336111	106580	67461.8	112463	114454	236366
pos_25	LysoPE(15:0/0:0)	440.278	7.9429	0.0263	23283.2	24418.6	54319.2	34026.7	42880.9	6971.85	56710.6	48527.2	50011.8	76248.2	41726	24069.8	45913.6	67498.9	27542.3	54437.5	42686.7	24005.4	28593.3	63240.6	60103.3	28194.1	35895.1	29874	28791.4	26734.4	23631.8	52858.9	21742.1	19771.4	28832.9	33618.3	29143.6	25910.4	23356.8	12658.4	30001.9	96051.7	27399.4	31649	34932	39813.4	57380	53399.1	75332.9
pos_29	9-HOME(10Z)	299.26	7.8542	0.0258	8833.45	2487.49	18495.1	11106.1	1930.34	629.64	878.743	4337.34	2730.76	3246.77	2147.46	9919.69	32067.9	2970.61	2131.03	17353.8	86673.9	3993.54	12887.6	2615.9	34283.2	11131.1	12960.1	2619.45	11411.7	1594.08	1339.66	13066.8	16750.1	6637.4	1288.04	4497.5	17234.9	10891.1	15463.3	10115.8	7294.05	26194.2	1261.55	1848.12	2909.88	10063	19401.7	15756.2	7114.42
pos_37	(±)12,13-DiHOME	315.254	6.0256	0.0209	16192.7	10963.1	9759.38	9006.17	7323.75	12325	11794.3	14440.2	10256.2	8183.4	7635.42	15643.9	23349.9	21252	10779.1	9969.44	19234.1	20621	16718.7	10714	13802.7	6986.44	14067.8	8877.44	8717.49	13212.7	17263.2	11098.5	9721.01	11882.8	21945.6	17899.8	21199.5	18408.7	12548.7	5770.26	5726.7	11415.7	11776.4	6543	7769.43	11955.8	10244.9	11451.9	12410.4
pos_44	2-Formaminobenzoylacetate	208.062	2.3108	0.0424	17971.9	14439.9	20606.4	16884.3	23689.6	13113.3	19244.8	15145.1	18670	31309.6	25338.3	19264.7	24451.6	27166.3	16336.2	17811	25144.5	17336.9	9412.61	27051.8	20284.8	21690.8	21362.1	11005.9	17833.9	21422.9	12240.4	17493.5	11240.8	20557.2	9014.37	20608	10427.3	11934	12632.3	16703.9	17560.6	22300.6	12723.4	18177.6	24862.9	21005.1	19678.6	22401.1	26724.9
pos_47	MG(18:2(9Z,12Z)/0:0/0:0)[rac]	355.286	8.4527	0.0248	60473.4	80209.9	42804.4	66251.1	103644	90285.1	65033	85480.1	76708.2	85112	120459	67779.5	90880	119129	42166.2	89990.2	51646.1	99078.8	69988.6	133181	62008.3	100287	56585.5	65935	75948	101124	41091.7	66181.5	63257.9	81718.5	51006.2	100938	27757.7	32492.5	43464.1	30966	79964.7	51634.5	93432	51039.1	136448	67473.4	78221.4	85514.3	81791.4
pos_48	Linoleoyl Ethanolamide	324.291	8.269	0.0131	35629.6	36414.9	25596.8	26089.3	46268.9	58370.1	34432	25572.7	28356.5	24613.8	40273.4	62191.7	76859.1	49301.1	41858.8	26884.9	21679.7	29344.4	48019.8	49314.5	19371.1	21660.3	21672.1	42188.7	36936.7	74761.3	35503.8	19593.4	20860.1	52338.5	45809.7	40525	41441.7	33060.2	13441.3	7992.49	18703.4	23142	40347.5	30361.2	37582.9	35228.8	27707.1	35850.8	41226.3
pos_49	Oleoyl Ethanolamide	326.307	8.7663	0.022	28033.8	22682.2	19909.7	15577.4	29434.6	35695.8	14937.3	13443.4	17495.7	17582.9	19086.3	33779.3	32348	27793.4	33014.2	16191.2	12349.9	21335.7	21242.7	28328.3	17813.5	11274.4	14003.5	29886.2	18628.9	40930.4	26941.2	12908	21955.2	45650.3	24316.3	29079.2	19452.8	16636.2	9035.77	5469.75	10127.7	13828.2	20932.8	22635.9	14537.5	29578.1	22587.7	20713.8	25062.6
pos_54	13Z-Docosenamide	338.344	9.8207	0.0863	38669.2	58796.4	83762.2	32688	45645.2	82274.3	38341.7	61273.1	50080.5	50886.4	60577.4	28616.2	39535.2	35853.2	39688.8	92641.4	44687.7	31856.3	40215.9	50538.7	39007.3	40452	25150.1	41254.4	76839.6	56977.1	40897.4	30029.1	69120.1	35071.5	61582.4	56816.8	31069.6	39642.8	45054.1	67825.4	63524.4	67259.7	51496.2	158114	60821.9	55579.5	37677.7	49858.7	39632.2
pos_61	Stigmasta-5,7-dien-3beta-ol	413.379	10.9234	0.0313	17644.4	15486.6	16808.5	17500.9	18412.1	12841.7	12383.7	19006.6	16973.5	14865.7	19727.9	17562.9	16329.2	16666.1	10878.4	14542.2	11586.1	14496.6	14673.1	19573.2	14098.1	14726.8	12727.2	11885.7	13982.9	15432	11831.4	12193.3	12183.4	11828.1	14231.9	18682.2	16096.2	16925.4	14392.6	17064.5	20505.6	20740.2	19842.5	17242.8	21455.3	17951.9	18112	15688.4	21365
pos_63	PG(18:1(9Z)/0:0)	511.303	9.0729	0.0221	21943.8	45131	26599.9	23357.4	15205	63142.2	35727.9	22860.6	49942.6	24653.5	13895.6	15155.8	16571.5	19848.4	47329	32820.1	22145.6	49541	35937	20008.7	54932.3	20108.8	19456.6	53167.8	15378	50290.1	101606	45445	72053.5	35304.4	35005.7	39784.5	16794.9	3762.42	21093.6	5855.19	8535.41	17387.9	33577.9	37931.7	7808.04	43194.5	36585.6	23035.3	16455.4
pos_64	Oleamide	563.55	8.8427	0.0129	4.65702e+06	4.74403e+06	4.28364e+06	4.62081e+06	4.22634e+06	4.44399e+06	5.07997e+06	4.14042e+06	4.85175e+06	4.32273e+06	3.96275e+06	4.38596e+06	4.05663e+06	4.3481e+06	4.16053e+06	4.62666e+06	4.29199e+06	4.45689e+06	4.59793e+06	4.22124e+06	4.65062e+06	4.77068e+06	4.16063e+06	5.01961e+06	3.87976e+06	4.36225e+06	4.99515e+06	4.3418e+06	4.47345e+06	4.00565e+06	4.41735e+06	4.27426e+06	4.33529e+06	4.96933e+06	3.98961e+06	4.08149e+06	4.3541e+06	4.4569e+06	4.92214e+06	4.7445e+06	4.39099e+06	4.66777e+06	4.61372e+06	4.74082e+06	4.12922e+06
pos_67	Ricinoleic Acid methyl ester	313.276	8.0826	0.0164	96099.9	131746	92664	84066.8	97487.9	190887	54943	89251.2	125621	43119.8	57275.6	69910.8	96504.6	64091	144900	125543	43780.7	153443	122707	49684.6	97842	56336.3	56970	165514	72698.9	113636	181013	95452.2	203570	218405	121444	116427	148684	42692.7	76668.2	61545.9	97284.4	46049.3	99931.2	64479.6	44215.4	86796.5	99897.3	89940.3	73294.9
pos_88	Tocopheronic acid	277.145	4.5427	0.0215	1501.99	2442.57	1034.37	2584.2	952.823	2634.05	3230.31	2132.13	2127.24	1834.09	1743.8	2311.17	2487.04	2275.38	1435.46	2145.79	1556.49	2684.97	2937.08	1708	1349.31	2321.34	1635.9	2555.35	1871.92	4104.29	2093.95	2348.62	1245.23	1660.53	1912.44	2399.84	2166.66	1232.83	824.92	1527.44	1227.7	2361.73	3979.07	2880.25	2440.46	2722.38	3121.61	1929.83	1080.45
pos_94	Lumichrome	243.09	3.3206	0.0379	6581.03	4943.79	6356.06	5637.58	11253.1	5300.56	4827.07	7141.84	7739.48	6892.55	6912.85	5530.5	3641.1	6472.02	5085.08	8066.72	6418.16	6424.82	3898.1	6330.59	6815.21	6267.2	7008.5	4007.49	3532.87	7046.18	2686.04	5129.08	4930.58	7020.06	2279.3	5566.93	2007.89	2271.51	4668.88	2119.53	3296.62	6474.75	3772.9	4365.43	6343.84	6849.45	5718.82	6492.56	5493.6
pos_137	1,11-Undecanedicarboxylic acid	245.177	3.1701	0.0357	1147.25	845.27	1083.51	876.094	1293.4	701.362	736.447	987.903	854.485	980.49	714.481	752.136	1032	1080.26	1123.23	883.103	1314.06	1194.1	626.314	852.849	976.367	929.285	1179.75	787.017	615.166	1056.42	785.361	843.328	1210.29	1292.16	589.123	971.934	702.534	465.647	1065.11	923.364	538.932	885.188	620.946	1047.51	517.56	1010.74	954.806	998.376	1076.69
pos_142	Procurcumadiol	289.145	3.5905	0.0445	832.63	620.33	979.728	849.87	826.226	461.97	871.012	753.856	1170.03	1206.6	830.418	716.032	806.519	919.548	631.732	725.001	1192.27	831.503	512.927	863.859	985.119	882.936	1022.53	421.116	713.709	760.185	462.221	665.719	728.879	728.77	203.773	680.374	315.164	340.4	648.615	549.972	437.304	931.185	256.874	572.771	1037.59	837.961	669.284	779.986	896.72
pos_154	HECOGENIN ACETATE	473.325	4.8785	0.0089	26048.8	20367.5	28062.8	29221.7	27517	18730.4	18270.1	22163.5	18987.5	34939	23967	34198.8	30115.2	28414.8	32711.1	21192.2	28968.8	22865.5	21247	28964.7	24232.7	30465.7	29070	18053.5	27287.3	23588.6	17287.3	30740	24503.1	35252.9	17104.9	32643.4	29450.5	22518.5	41586.9	47580.8	21221.5	25835.6	17595.8	27330.8	33429.9	23714.1	28162.5	23437.2	32269.6
pos_158	Resibufogenin	385.24	5.3693	0.07	537.236	1639.57	397.54	1426.48	881.362	4664.92	6023.53	988.163	2712.65	1046.49	2408.44	1208.41	1278.47	1412.47	483.872	690.304	675.828	2465.31	7460.74	912.39	359.45	2529.33	898.366	965.585	1655.24	1494.91	1179.98	943.548	816.068	766.134	3495.14	972.841	556.02	949.135	391.216	974.297	1363.37	1010.3	2807.54	1142.72	3998.44	1109.59	913.729	2055.04	908.933
pos_169	3b-Hydroxy-5-cholenoic acid	357.28	6.1148	0.0212	237070	153779	170198	213055	222633	271301	133621	230116	194725	224211	266421	172927	225136	229647	270822	171706	225627	176845	112444	176661	237956	131497	329146	161996	213964	140145	168463	252580	260324	240616	141826	209232	198320	231141	214272	248815	177535	231474	131881	126157	221713	211104	158884	130585	180827
pos_187	(±)12(13)-EpOME	297.244	7.5215	0.0387	7191.49	4506.31	5181.19	11715.9	3310.48	3769.13	3331.66	3736.59	2830.08	3899.9	4209.74	51035.5	21969.5	5108.56	2586.05	10852.2	21438.4	4396.43	25323.8	5879.81	10686.9	5246.55	4146.23	3406.5	8473.83	3788.29	7079.84	5533.19	11902.3	4559.39	5232.88	4183.99	32796.4	17805.2	2873.31	2097.79	7460.82	18499.6	13114.9	5064.42	10023.3	7652.69	19302.8	13379.3	8263.06
pos_191	(Z)-13-Hexadecenoic acid	287.26	7.8635	0.0405	2870.68	3545.69	2012.94	1217.71	1399.01	1968.64	307.434	1765.85	1481.3	517.802	312.967	313.788	1219.69	1000.2	5856.61	1281.95	250.265	1584.03	1665.11	402.866	1056.53	313.43	2487.58	3605.69	573.529	1491.66	4948	2156.72	3059.66	5823.65	2281.77	2494.19	2530.17	455.973	3520.16	4764.37	1133.22	304.521	946.106	755.201	195.157	806.197	689.51	575.586	827.119
pos_197	Pinolenic Acid	279.233	8.2978	0.0213	6091.43	7932.18	5178.48	4991.4	9894.31	6248.11	3366.52	8387.03	6930.49	5444.59	6682.97	4097.53	7927.62	8910.02	4971.03	8193.95	4108.49	8889.32	6454.8	10079.1	4146.43	9085.19	5905.22	6885.73	5332.65	10871.1	7551.26	6628.47	5673.71	9502.99	4809.62	8883.79	1367.17	1768.21	4811.56	3334.63	6719.51	4050.14	6151.73	6443.06	5341	6040.26	5439.64	7219.35	6817.53
pos_198	Palmitoleamide	254.25	8.1709	0.0217	55745.6	64102.4	47008.2	59782.1	47076	50955.4	58901.5	49496.8	58554.1	48182.2	46987.7	57451.3	41978.5	41624.1	48507.3	58636.4	55300.3	52290	59180.2	49835	52496.2	56307.2	51589.5	65108.1	46881.7	44945.8	53535.8	43946.1	48110.4	38700	54347.3	45242.5	45966.2	70402.9	51299.9	50118.3	47390.5	58017.9	60122.5	50811.9	48083.6	55990.5	53912.6	55049	40156
pos_200	Linoleamide	280.265	8.424	0.0149	1.05729e+06	1.23696e+06	922322	1.17571e+06	966084	1.01816e+06	1.11777e+06	1.00469e+06	1.12124e+06	961000	961725	1.10423e+06	835456	896195	902980	1.06835e+06	975591	1.02888e+06	1.19602e+06	940433	1.01257e+06	1.05611e+06	949427	1.25837e+06	954974	905086	1.0673e+06	882362	958201	789844	1.09759e+06	979821	995800	1.44841e+06	981021	961695	1.01709e+06	1.13165e+06	1.30087e+06	1.04061e+06	993577	1.09255e+06	1.06101e+06	1.1207e+06	816798
pos_201	5alpha-Cholestane-3alpha,7alpha,12alpha,25-tetrol	437.362	8.2497	0.0313	8887.66	4856.75	7757.88	4014.28	4006.5	5318.68	2131.99	6542.29	5138.76	13627.7	4566.64	7965.48	3647.24	5241.6	14200.8	3797.8	9719.09	9597.81	7091.6	7137.52	5582.12	5076.59	8030.28	11305.1	2878.78	6674.12	4876.82	9508.57	12155.2	7412.33	10477.4	6339.36	6949.15	5596.13	17333.4	22850.4	5068.12	3015.62	9656.34	4730.81	3794.61	6678.63	11350.5	3815.15	7349.51
pos_205	(±)-(Z)-2-(5-Tetradecenyl)cyclobutanone	297.281	8.5981	0.0099	69895	119653	251083	55159	150136	163188	41207.3	113983	99378.1	103231	90431.8	67061.7	129275	94212.1	159802	132150	71207.3	108645	75252.7	81877.1	172153	119020	101495	119776	111655	102045	91115.9	111783	295154	310145	77075.2	64454.2	81219.7	22902.5	173225	142616	69294.9	53306.6	74948.2	57606.9	32144.7	112988	87960.3	109472	88658.5
pos_213	7beta-Hydroxycholesterol	425.378	9.3183	0.033	9391.43	6081.38	22954.9	11014.7	7277.44	8737.06	5159.58	4432.02	3948.26	12405.9	10162.2	20107.8	12599.8	11085.2	8762.15	6121.47	15753.2	6201.35	12113.4	11367.9	8300.84	12013.9	12320.8	3784.2	8616.82	7008.35	17709	20863.8	4793.06	6176.96	5030.05	7673.59	10269.1	10849.2	10582.2	11623.3	13114.2	17994.3	4953.84	8121.01	5526.53	6907.3	27131.6	9142.27	10914.5
pos_216	2-(5,8-Tetradecadienyl)cyclobutanone	295.265	9.4419	0.0812	12722.4	14068.5	14824.4	12321.3	18096.4	14806.3	12370.5	12830.9	15723	12825.7	13903.4	9797.61	13270.3	15446.4	11979.3	15064.4	8892.24	14134.9	12775.8	14875.5	12032.6	17278.5	11291	15487	12568.1	15709.5	15351	12320.1	12730.2	16121.4	10741.3	14477.4	7194.31	4763.39	8299.67	6309.81	11350.6	8913.39	12085.3	12030.3	13556.2	11466.3	9315.43	12650.4	12856.4
pos_222	PG(19:1(9Z)/0:0)	525.319	9.8687	0.076	1033.84	5898.69	2361.84	6724.84	1890.36	5052.43	3061.68	7661.96	2978.48	1662.03	3279.81	4347.99	3191.36	5027.07	4380.37	4706.57	5501.6	2125.59	8147.41	518.138	4058.02	307.203	1847.35	1489.89	2239.47	1897.59	78876.5	9938.25	3036.67	1241.23	6441.1	2134.15	2660.91	439.891	2073.36	895.241	1511.09	1878.72	5652.12	1748.23	1676.65	2568.12	2124.24	1634.73	962.908
pos_245	DL-a-TOCHOPHERYL ACETATE	473.399	11.0274	0.0696	10490	10861	17166.9	10086.8	17112.7	8182.47	10098	12876.2	10131.5	14003.9	12540.8	13156.1	13617.5	16126.3	6797.68	9940.57	12629.1	9408.13	8011.62	17263.1	13970.6	9695.71	10761.3	7428.42	12918	9320.66	8701.32	8556.79	6961.46	7877.31	8501.48	12844.2	8276.33	11600.2	10637.8	7531.41	11792	15898.4	15050	9086.77	18035.9	12951.1	12557.4	12970.6	17563.7
pos_270	MG(0:0/18:1(9Z)/0:0)	357.301	8.9288	0.0413	5975.83	8498.78	4081	8167.26	11737.6	10504.8	6318.65	9248.72	6794.17	9863.4	14429.4	8648.57	11631.2	15957	3452.94	10074.2	6899.36	11045.7	7739.25	16478.8	6470.23	12011.8	6024.23	6274.04	8182.17	11145.3	4260.13	7166.66	6460.04	9397.85	4615.13	9875.05	2207.1	2882.6	2980.29	1431.85	8111.14	5440.04	8680.64	4144.4	17562.4	6078.05	8718.14	10143.9	9172.06
pos_278	PE(17:0/0:0)	468.31	8.6669	0.0305	3822.09	3765.62	8342.76	6072.7	7039.41	1423.11	9505.92	7676.76	6130.09	13593	8000.66	4335.21	7658.62	11249.4	5909.83	9367.47	9006.35	4893.77	3093.72	8079.51	8112.42	6036.39	5086.62	3948.82	6517.84	2249.19	3827.38	7801.26	3088.53	3709.22	6120.48	5849.81	4863.64	5801.24	7362.77	3923.11	7199.89	20564.6	3776.07	5957.63	9244.77	7032.27	6978.11	6667.37	14072.8
pos_281	Hyodeoxycholic acid	393.302	8.1219	0.0898	1074.92	364.045	895.371	379.876	928.06	435.784	551.494	647.99	640.583	1215.93	1540.4	682.347	353.681	735.598	793.247	282.062	860.662	855.879	269.162	1016.33	939.531	506.095	2091.77	342.26	549.629	726.096	201.858	1053.25	965.748	882.59	728.296	710.957	484.127	677.526	1119.86	1159.61	602.457	1098.56	874.849	453.846	639.123	810.876	993.226	1168.76	991.783
pos_283	MG(0:0/18:3(6Z,9Z,12Z)/0:0)	353.27	8.0223	0.0314	15258.2	20311.1	7692.11	16614.3	23961.9	20095.6	19966.5	22482.2	18519.1	20994.3	37400.6	16350.8	20144.6	27436.6	7328.37	28599.7	13390.4	24723.1	19118.9	36154.6	13846.6	27084.6	14415.4	22641.8	19098.3	24499.2	7612.91	14199.4	12418.6	17188.2	12761.3	25328.3	4167.19	12734	7729.14	4520.09	20136.7	13260.2	28458.7	13602.2	41070.1	17764.6	19165	21601.8	24104.2
pos_284	9-hydroxy-12Z-octadecenoic acid	321.242	8.0223	0.0166	12428.6	10519.6	31394.1	9840.84	9516.93	5834.03	4156.33	20921.1	6244.52	32802.5	13152	35686.3	25741.5	28112.6	20594.3	12185.6	53771.4	6042.81	12037.4	12935.8	41249.5	16032.2	19114.7	5870.78	16354.1	6107.94	9303.86	14591.4	34129.4	20685.6	10257.2	8334.26	44044.2	19755.2	19424.2	12416.6	3575.12	27467.9	15141.8	8950.23	6853.72	20871.1	20197.4	15706	17006.2
pos_287	Methyl 9,10-epoxy-12,15-octadecadienoate	309.244	7.8831	0.0156	61169.6	74427.6	56035.7	56209.3	85797.6	61283.2	36059.6	81439.7	60867.5	51027.4	56445.8	37264.2	79897.4	75668.7	55311.8	81495.1	42306.3	97477.5	82602	82165.9	46832.4	77038.6	52393.4	101985	49776.4	98303.1	79270.7	62653.3	69656.6	97015.6	63187.3	95816.6	19620.3	19727.6	43276.3	28895.3	62613.7	39284.6	62297.7	59084.5	50997.8	59632.8	51065	74143.5	77708.9
pos_291	1-Linoleoylglycerophosphocholine	520.34	7.8076	0.0342	52538.9	41820.8	32930.5	43036.3	66885.4	24032.6	55375.5	39753.9	42850.6	34057.1	73766.4	49761	74660.1	64974.1	50431.2	51458.1	58593.1	34087.4	46476.5	58771	36310.5	48178.7	37033.6	29604.5	71784.4	58842.2	24337	39924	22980.1	41103.4	47503	47896.3	16917.9	12741	19538.6	17896.2	43663.5	57912.1	36983.7	65181.6	50414.3	29086	41545.8	45006.6	85164.2
pos_303	PE(14:0/0:0)	426.263	7.5322	0.0321	11515.8	15004.4	20106.2	13749.4	15647.4	6257	19639.2	20393.9	21898.8	26247.7	12004.5	12405.3	15138.9	21777.9	21084.5	18472.3	15972.8	12245.5	16118	22761.3	24701.4	11549.4	12784.5	13662	11408.7	22806.9	22004.6	22309.8	16250.2	12768	9441.32	16583.3	9257.21	7101.39	9899.39	4002.81	8339.88	30575.6	18201.4	27510.6	10529.9	23215.4	31522.9	27014.6	30258.5
pos_327	1alpha,24-dihydroxy-25,26,27-trinorvitamin D3	357.28	5.9764	0.0435	63545.4	45530.3	49016.4	55274.2	51767.6	74423.2	29970.6	59127.8	46548	65683.8	76592.6	45136.2	56047.6	57318.9	75281.4	41947	60334.6	52188.8	25546.7	53693.1	65877.6	35130	93461.6	47118.2	64002.1	42162.7	52308.1	84219.2	91872.6	79233.7	37141.4	56643.2	67467.2	54773.4	60882.5	61927.5	53212.1	54285.4	30118.5	31365.2	49947.8	61840.3	40535.3	30742.4	44102.4
pos_334	Dodecanedioic acid	213.15	5.6308	0.0462	272.209	525.386	289.116	122.918	234.811	410.759	70.859	200.542	147.95	80.8917	64.2005	26.2738	80.414	60.6448	1061.12	240.577	28.7257	499.817	254.905	53.1554	273.568	100.145	290.072	374.059	52.1949	239.097	334.835	372.933	245.74	1274.64	313.497	321.771	3.9423	4.3773	355.079	96.5244	76.7271	6.1334	28.527	114.201	64.2219	176.352	112.666	82.6469	97.2298
pos_338	Floionolic acid	333.265	5.4928	0.0184	39305	34924.5	25744.7	24077.1	25407.9	31735.5	30679.2	21869.8	48338.3	25096.8	19805.6	16038.2	19270.8	29289.5	25907.8	36915.9	32711.3	51439	24421.8	28280.3	47003.1	24580.4	37552.3	34756.1	18226.7	45832.3	50931.3	35135.2	67187.1	37661.9	19088.8	32119.4	16941.9	17981.1	27821	8638.05	13045.3	21618.3	25141.1	29857.4	13856.7	46051.1	34295.4	25401.1	20207.7
pos_356	9,10,16-trihydroxy palmitic acid	305.234	4.2309	0.052	304.891	1248.91	162.504	101.753	156.023	133.565	768.091	872.65	1599.81	777.604	685.447	341.09	169.151	1134.27	156.968	1077.18	555.577	510.719	66.8499	727.534	189.277	116.521	959.755	897.611	600.894	1476.98	250.588	732.099	866.232	961.946	1053.66	1173.83	427.712	458.346	515.549	509.536	51.9313	415.018	476.488	616.306	96.9444	2237.04	568.971	347.97	509.095
pos_367	2,6,10,10-Tetramethyl-1-oxaspiro[4.5]decan-6-ol	213.187	3.2672	0.0455	104.294	356.365	101.055	331.133	206.256	941.622	1390.51	177.813	814.38	29.3867	355.485	52.2524	94.8353	157.434	100.717	476.216	11.6176	400.072	367.756	184.834	218.661	318.291	270.814	316.305	121.6	416.973	558.947	157.491	39.1721	124.152	217.114	38.4103	325.401	162.454	50.2836	69.4021	228.38	264.671	384.954	384.225	550.264	791.857	374.243	423.77	91.4438
pos_457	L-2-Amino-5-(methylthio)pentanoic acid	205.099	2.1426	0.0137	3526.66	3590.38	2271.71	4527.96	2832.9	5329.84	4443.11	2767.76	3339.1	3458.77	4326.49	5742.3	6715.99	4346.35	2931.99	6497.62	4662.83	3455.62	11131.3	3607.89	2849.4	3778.31	2691.62	3694.67	16778.3	1428.72	9186.04	3186.36	3446.62	2798.44	11587.3	2086.72	4422.64	5377.22	3044.13	2320.85	5569.31	3563.6	4678.66	1436.24	3872.11	2418.25	2724.37	2977.74	3628.48
pos_481	3-(2-hydroxy-4-methoxyphenyl)propanoic acid	179.072	2.4728	0.0645	1018	877.971	2312.44	903.546	1042.1	596.024	861.884	1169.07	963.398	1447.65	1049.14	1107.8	1264.28	1192.63	1180.84	917.099	1434.19	938.408	578.43	1390.91	1078.65	771.222	1376.3	905.675	652.037	1145.33	909.975	1143.13	992.23	996.493	590.307	779.192	901.001	3622.12	1008.71	1224.55	893.966	1030.29	898.295	887.057	678.596	943.898	1401.42	1164.52	1130.09
pos_553	Daidzein	255.067	3.7881	0.0582	718.44	1365.07	951.065	959.445	572.524	3588.14	9422.87	1057.4	2357.46	488.405	1565.98	1628.99	1424.41	1291.69	355.658	949.64	1007.8	894.795	3866.62	692.759	637.095	1814.15	898.456	1063.02	3205.28	942.863	1630.74	634.902	460.866	404.461	2445.81	588.527	2466.48	7396.65	582.428	218.911	2779.34	644.309	1586.76	917.786	2341.5	952.153	1087.06	1206.85	468.118
pos_554	Wogonin	285.077	3.7781	0.0584	333.154	978.331	462.655	370.339	461.682	2421.11	10479.8	227.391	1435.47	66.1079	3276.12	1899.14	12544.3	608.628	350.248	421.793	323.814	383.373	3093.63	346.018	176.712	2358.26	176.208	645.533	4520.62	813.905	1343.07	195.153	589.815	83.1635	2159.97	431.029	2479.04	5820.63	195.094	296.907	6590.91	314.01	950.652	829.874	5806.9	211.259	453.874	1553.58	110.97
pos_598	15(R)-PGE2	375.206	4.6798	0.0677	474.836	412.326	545.963	502.539	576.09	425.56	580.556	541.426	618.983	773.31	518.59	423.475	445.657	334	390.928	669.459	717.31	729.053	367.769	883.572	657.542	817.219	532.186	578.044	432.639	726.343	283.539	676.367	595.301	697.383	200.179	465.297	397.352	350.788	515.863	526.963	177.873	488.224	344.775	542.64	918.695	708.556	430.56	499.464	794.809
pos_632	Bufalin	387.256	5.3891	0.0478	1650.61	1754.8	1059.49	1574.92	1299.58	1357.58	1138.95	1597.18	2083.92	1378.6	1500.39	1266.61	1175.63	1260.45	1330.19	1821.85	2408.44	1254.94	872.835	1488.75	1496.86	1079.04	1936.98	1096.38	1413.1	1436.09	1159.57	1551.81	1298.96	1153.5	811.863	1198.49	1047.26	783.693	1246.84	1880.27	1269.85	2322.02	1377.57	1556.99	1647.52	1730.8	1473.53	1046.48	1595.94
pos_636	7S,8S-DiHOTrE	311.223	5.4246	0.072	687.67	583.89	407.837	587.022	572.072	459.506	596.489	586.812	767.891	602.51	430.772	694.085	650.303	916.429	323.106	836.403	1196.55	809.309	723.497	903.354	920.311	822.442	620.414	474.014	389.555	707.071	835.538	541.126	875.202	424.408	335.903	711.163	385.279	528.634	425.675	95.878	273.986	651.246	674.853	792.1	703.212	1015.51	626.244	757.294	602.53
pos_668	5b-Cholestane-3a,7a,12a,23S,25-pentol	453.357	5.9764	0.048	17753.1	10710	13234.7	14981	14613.1	23158.4	7346.09	13460.4	12556.7	17301.1	20723.3	12392.9	15252	13797.7	22378.1	10862.2	15995.3	13086.5	7907.66	12026.6	16439.3	10916.6	24140.1	11588.8	15282.8	9306.42	13142.2	20962.6	24218.6	19449.1	9141.36	15646.7	14464.2	11113.2	16633.3	16356.1	11776.7	15352.1	7004.59	9284.43	16347.3	14636	11995.7	9672.62	12795.7
pos_749	Hexanolamino PAF C-16	580.382	7.3355	0.0388	850.086	1239.52	1531.13	873.339	593.749	1239.14	1454.44	854.651	1774.34	700.383	943.321	732.131	642.531	448.949	1004.91	985.578	597.6	1841.41	936.672	669.655	1618.33	867.374	1088.85	1010.19	629.98	1104.71	1043.81	1568.23	4434.11	835.168	850.728	819.919	425.172	752.202	777.268	607.041	811.077	986.666	1044.25	1162.87	1075.51	2605.21	1391.15	548.538	511.919
pos_770	Alpha-Linolenoyl Ethanolamide	322.275	7.8076	0.0701	1378.07	1351.92	1150.49	969.594	1866.19	1914.12	1411.54	1029.11	767.961	915.862	1614.88	2278.19	3562.29	1697.74	1255.77	1508.73	2612.52	1164.69	2492.53	1959.18	1365.21	1026.25	966.735	1699.96	1906.88	2768.82	1370	767.119	827.714	1657.4	1988.41	1450.08	2340.77	1641.32	784.224	434.215	728.274	1305.39	1747.15	920.932	1832.65	1174.32	1116.72	1342.06	1459.84
pos_802	LysoPC(18:1(11Z))	522.356	8.3169	0.0159	31734	30083	24506.8	37755.6	39364.9	19474.3	40456	40027.3	33629.1	28340.3	50038.2	39887.7	56147.7	60069.2	71779.5	33315.4	80720.1	37998.9	36869.2	51722.8	30569.1	41999.5	29440.9	18460.1	75848	41447.3	23678.3	50913.5	23415.3	50933.3	42881.8	35931.3	14233.1	11504.3	22541.2	21851.8	32642.5	60087.4	34265.5	111043	41543.4	24984.3	40481.1	41250.8	69752.6
pos_816	Farnesyl acetone	263.239	8.4627	0.0255	30799.1	35010	27605.1	33951.6	30219.8	31252.4	35016.6	30793	33912.2	29241.5	30955.7	32363.1	26908.4	29938.4	27246.6	32939.1	29165	32029.4	35001.4	31444.2	31052.5	33119.5	28111.6	36851.1	28811.5	29198.8	30416	27512.4	29662.4	25987.2	30150	30257.6	29013.6	36862.9	26873.4	26318.2	29381.1	29640.4	35704.1	29605.6	31353.7	30891.9	32108.5	34413.2	25324.4
pos_838	(2beta,3alpha,9alpha,24R)-Ergosta-7,22-diene-2,3,9-triol	413.344	8.7566	0.0928	716.057	576.502	448.674	664.374	485.056	420.582	314.534	273.917	673.587	831.689	551.942	707.416	648.486	893.338	590.79	692.342	1512.54	486.443	125.757	974.186	594.078	329.25	896.869	502.989	1167.81	482.644	1001.99	345.998	692.026	873.921	353.733	592.633	428.173	427.346	625.398	842.764	384.379	504.779	361.105	613.533	791.393	598.636	814.686	441.44	1244.33
pos_886	2alpha-(3-Hydroxypropyl)-1alpha,25-dihydroxy-19-norvitamin D3	463.376	9.6061	0.014	4374.26	4576.81	7878.55	4765.77	6020.35	3964.88	3138.82	4787.84	2898.04	5266.31	4606.97	5580.22	4983.67	4804.09	4242.28	4501.1	5712.08	4201.13	3458.7	5000.78	3574.31	6036.34	4534.08	4569.39	5149.57	4674.5	5746.87	5560.62	4006.66	5825.71	3018.01	4578.9	3242.03	3773.35	4363.35	5426.46	5101.54	7577.46	6311.16	4382.19	6356.57	3237.94	7667.86	5636.26	6197.3
pos_911	Cer(d16:1(4E)/20:0(2OH))	620.524	10.1982	0.0284	13362.4	22894.6	39840.9	13995.5	38937	19528.4	10000.3	35339.8	34419.8	28450.8	27031.3	4110.56	11547.1	13608.3	30449.7	20592.9	3684.17	37761.2	22593.9	21157.9	15552.8	27530.6	10779.1	31645.2	17650.5	27486.1	17124.6	25617	32554.6	27282.7	26740.7	30743.8	7050.96	1094.21	35295.6	45560.8	46779.1	13653.2	28954	32447.5	27752.6	19306.3	18606.2	12255	24232.2
pos_936	G枚 6983	425.193	10.8027	0.0848	403.002	424.809	388.917	429.943	470.772	451.352	579.023	407.531	411.565	441.8	391.188	493.638	453.219	459.47	445.705	417.267	485.193	373.976	448.904	435.88	441.697	394.901	460.007	446.667	391.106	418.598	440.342	401.591	384.436	451.687	399.087	406.69	548.281	540.193	446.233	505.223	459.827	397.57	486.106	312.744	433.1	431.332	628.202	482.224	356.522
pos_950	Cer(d18:0/15:0)	526.519	11.2426	0.0676	864.029	741.149	2888.8	326.869	634.997	453.03	173.602	887.337	177.189	1022.28	1426.71	891.367	1276.87	914.66	475.433	550.97	2147.29	276.111	505.04	1769.56	566.519	1022.22	885.339	1328.37	1099.94	1823.93	409.861	1577.36	399.795	661.527	698.404	1329.96	704.089	603.655	4275.37	4942.37	835.205	1212.62	39.9955	148.643	2120.57	804.226	662.39	878.734	2512.11
pos_973	Cer(d16:1(4E)/22:0(2OH))	632.557	12.2354	0.15	152.29	22.8451	260.506	46.0084	452.885	25.1084	6.3379	84.25	54.4944	58.2809	170.333	303.475	210.913	109.763	81.8614	55.491	18.1748	48.5984	96.1607	195.821	20.1584	101.005	21.0794	245.584	110.066	114.844	36.0127	64.2264	20.6761	274.119	74.4541	221.3	38.4373	61.3399	100.553	126.682	509.286	103.961	293.448	202.5	111.947	54.0122	296.504	351.69	339.247
pos_1033	Cer(d15:1/20:0)	552.535	11.8108	0.0508	1347.66	1668.96	3306.25	665.999	291.209	619.818	67.7879	605.655	31.4531	531.414	1291.8	583.516	82.7305	506.039	344.002	438.985	533.274	519.362	348.8	4068.42	365.699	1877.44	442.2	1045.2	872.404	2668.77	1133.03	564.491	1391.77	1162.57	548.524	1513.25	107.12	47.3259	573.699	305.05	1415.88	1597.38	430.638	11.5098	1981.14	1637.56	1057.06	1298.11	3945.4
pos_1035	Cer(d18:0/17:0)	554.55	11.8448	0.0519	366.953	580.983	3504.02	607.201	1322.9	90.7396	155.639	1259.67	239.022	2814.2	3015.04	1293.58	1519.81	2216.33	1004.16	1390.92	3376.55	798.714	457.637	1707.17	1113.91	1470.15	587.909	935.068	2102.51	631.487	250.329	1196	295.061	967.63	858.459	1000.98	791.904	827.455	4508.03	4637.32	1454.89	2114.26	62.9365	48.2891	2014.63	762.754	677.135	770.511	4289.49
pos_1051	Cer(d18:1/14:0)	532.47	10.8663	0.1094	74.2625	35.5083	135.001	203.513	95.3458	64.8031	220.996	91.9348	17.3756	121.439	254.156	427.296	183.38	67.8671	148.559	23.4933	308.26	25.1187	69.6106	152.013	143.355	113.693	82.018	21.7111	382.601	40.9145	40.6965	69.0416	19.2828	112.362	112.999	196.29	98.0001	144.693	260.474	337.387	203.063	211.192	100.385	90.5008	768.766	16.8572	173.494	144.31	566.89
pos_1053	Cer(d16:2(4E,6E)/18:0)	558.485	10.8663	0.0362	573.892	655.862	797.44	936.228	1240.32	1542.47	844.882	1489.73	941.967	736.543	1303.59	1242.56	836.236	704.497	2481.14	970.266	1337.41	1659.49	1433.3	1380.3	941.689	924.011	638.932	1080.22	1880.17	940.567	978.565	677.289	640.484	1475.71	1785.05	810.796	666.274	746.747	778.377	1318.92	1962.75	2434.07	1486.51	1070.85	1688.55	618.088	1354.31	769.795	2040.19
pos_1055	Cer(d16:1(4E)/18:1(9Z)(2OH))	574.482	10.8181	0.0492	679.893	536.428	1205	584.475	1938.44	521.063	277.707	523.804	567.093	1258.91	1043.98	943.163	1510.06	656.973	1014.76	345.437	490.591	539.194	376.948	924.42	685.549	782.258	403.872	1205.28	799.581	445.337	274.693	396.934	240.196	613.918	628.197	2371.19	192.888	235.603	817.837	521.958	1878.1	886.794	844.349	953.05	1617.07	471.373	1839.97	1692.34	1282.14
pos_1083	1alpha-hydroxy-26,27-dimethylvitamin D3	429.373	9.8399	0.0715	11291.7	10355.6	12535.6	12083	13148.1	8751.71	9636.76	10460	9969.91	10805.2	12306.7	11412.4	10772.8	10754.2	10837	10703.8	12130.9	12514.1	9367.22	13956	11794.6	10102.2	11233.5	8440.12	10576.1	11896	7452.1	9256.69	9082.74	8832.88	8088.31	12556.7	8708.05	10116.5	13144	13520.9	10511.4	10752.9	9880.2	11889.7	17297	11735.1	12325.2	11843.1	10381.4
pos_1224	Mangiferdesmethylursanone	411.363	8.1609	0.0422	42882.4	43225.9	45712.2	50749.7	47828.6	31979.8	58646.6	43516	37448	51295.1	39708.2	43272.6	41588.5	47788.1	31664.7	42634.7	52618.7	43185.7	38015	40494.7	49367.9	46814	44480.8	37759.2	42412.4	46296.1	41112	41383.9	42442.8	42527.2	29598.6	43794.5	32021.7	29257.9	39978.4	28926.4	36508.6	35239.9	40067.6	44991.6	44977	42828.3	48559.7	46602.1	47822.8
pos_1228	12-hydroxyheptadecanoic acid	269.249	8.1415	0.0224	2812	3588.24	2243.95	1851.64	5326.76	2628.99	1661.72	4154.28	3128.61	3119.36	4261.79	1753.34	3823.18	4141.43	2957.16	4228.12	1494.04	4570.78	2436.78	6390.52	2372.08	4702.69	2684.97	3057.08	2307.73	4853.4	2617.59	3112.61	2712.82	5408.67	1950.55	4338.62	524.798	566.001	2919.19	1473.43	2924.15	1798.49	3652.65	2296.71	2350.81	2953.9	3096.81	2768.93	2453.46
pos_1254	1,25-Dihydroxyvitamin D3-26,23-lactone	445.298	7.9232	0.0919	800.832	426.33	1070.57	528.044	860.166	573.222	493.344	434.597	1002.09	567.497	421.856	514.805	197.207	664.641	480.329	657.333	558.433	646.12	196.815	1331.9	818.935	426.365	1122	165.224	358.585	560.311	606.729	587.214	418.996	577.544	191.95	217.999	391.189	147.442	873.462	800.008	140.968	550.215	450.988	482.631	263.171	1011.39	555.234	525.635	614.806
pos_1287	12b-Hydroxy-5b-cholanoic acid	359.296	7.737	0.0376	13330.3	5143.64	8006.87	9073.26	13197.8	3442.97	4364.11	5088.67	7247.26	5870.28	7858.12	17513.7	11702.1	12578.9	9405.11	7467	9639.75	3319.57	5071.83	4944.93	6024.04	4120.58	22603.2	6280.81	12048.2	7333	3467.04	10032.6	4870.73	7003.08	5472.38	7819.51	11942.8	15489.7	8269.27	18617.5	11928.8	7316.63	3492.59	6098.23	4369.42	5847.12	5446.63	9374.35	11701.2
pos_1303	11Z-hexadecenoic acid	255.234	7.6038	0.0683	2102.06	1706.03	2067.15	1054.87	1897.04	1099.12	846.747	1815.86	1640.79	2037.33	1117.81	1266.54	2303.32	3199.54	972.904	2023.64	2761.1	1825.16	1373.3	3800.73	1766.12	2493.08	2042.45	1369.2	1256.29	2788.81	1856.4	1713.21	1613.05	1473.97	1057.17	2416.41	741.069	1071.56	1225.82	784.187	1038.44	2394.62	1478.13	1705.5	875.566	1969.57	1877.45	1954.4	2172.65
pos_1315	(±)15-HETE	303.234	7.5118	0.0868	88.8253	175.678	182.535	511.278	184.785	358.35	149.214	749.89	223.224	381.329	119.668	236.907	199.03	137.66	312.042	234.744	631.065	550.399	356.973	202.818	303.328	111.232	232.724	262.304	189.687	131.386	166.596	235.969	356.41	425.759	379.633	125.966	24.3053	51.1008	205.363	100.768	75.437	156.98	54.5906	138.89	84.3424	148.535	50.0035	292.716	425.366
pos_1325	9-OxoODE	295.229	7.367	0.0268	17570.1	12820.4	11829	12635.9	10067.7	9919.13	10603.6	12425.7	8797.02	15286.1	11945.1	17607.1	23428.5	22641.5	8450.06	13997.4	28644.1	21608.9	19517.6	25552.5	19177.9	20308.7	12774.5	11951.9	12766.6	16622.1	14325.1	9948.56	15380.7	12034.5	13407.4	24050.8	8627.7	15389	9471.18	5305.52	7121.24	16464.5	18455.7	14015.9	15794.6	19823.4	19734.3	26211.4	17980.9
pos_1339	Sphingosine	300.291	7.1722	0.0499	17112	15443.4	9842.67	17808.1	19483.3	19299.6	14864	13687.5	20097.2	8825.97	14079.1	15450.9	11100	13713.2	11669.9	18493.2	9235.22	8978.51	15838.9	15597.3	13810.4	11153.6	12122	14576.6	12685.2	15601.1	20434.5	13906	9024.9	17079.4	20840.4	14989.6	36629.1	21525	17170.4	24144.3	20699.6	29463.6	26161.1	20017.4	15925.2	13129.2	23892.3	17398.5	15118.7
pos_1381	9-hydroxy-10-oxo-12(Z)-octadecenoic acid	313.239	6.464	0.0777	181.902	185.656	319.133	160.044	187.393	218.986	117.022	170.551	163.132	190.99	125.352	345.776	429.118	283.394	384.357	222.962	417.589	509.467	265.753	277.927	343.824	238.867	106.63	282.599	204.592	255.37	589.384	213.74	479.015	843.996	194.55	453.709	105.892	115.555	471.648	185.499	119.389	123.439	197.456	94.9077	169.958	350.362	227.114	345.232	155.566
pos_1397	Soyasapogenol B 3-O-D-glucuronide	635.413	6.3523	0.0308	869.632	1749.79	880.634	1506.81	2117.99	2150.68	14794.5	1548.84	2101.22	1106.65	5113.05	2761.36	9718.37	1796.76	718.701	1245.57	1152.23	1807.82	10012.7	2064.57	1095.81	3492.11	866.882	1706.09	3750.01	2556.06	1101.62	2665.52	611.101	923.195	5517.81	2721.91	3336.94	2657.12	1070.62	1582	2925.08	1409.12	2475.98	1368.06	4828.69	923.052	2474.52	3577.29	2492.84
pos_1407	1alpha-hydroxy-22-(3-methylphenyl)-23,24,25,26,27-pentanorvitamin D3	421.307	6.2632	0.0488	5471.89	2821.67	3383.64	6164.56	2563.33	4747.32	4422.65	3597.33	2533.21	4529.39	7436.31	6792.93	3643.35	3484.34	3856.45	7216.42	7633.99	3066.29	2421.48	5737.87	2731.9	10085.9	6934.44	4462.16	3900.13	3808.11	5308.33	3468.99	7586.04	7657.79	2921.34	7378.55	3550.34	4811.1	3618.57	3653.22	1753.86	5246.89	1928.49	9332.77	3549.42	3295.93	4463.22	4431.52	3739.82
pos_1426	3a,7a,12a-Trihydroxy-5b-cholestan-26-al	435.347	6.1242	0.068	7318.02	4193.35	5179.91	6687.49	6887.4	8385.73	3143.59	6491.23	5940.65	6503.57	7142.67	4639.89	6587.65	7203.18	7867.9	4609.58	7068.06	5812.48	2952.85	4521.15	7181.29	4114.69	10590.1	4101.09	6443.65	3426.81	5267.77	7710.08	7684.39	7142.92	4205.09	5918.22	4764.2	6096.56	5929.82	6833.4	4533.88	7037.98	3995.81	3913.56	6485.63	6768.08	4981.04	3743.49	5397.67
pos_1463	DIHYDRO-beta-TUBAIC ACID	237.114	5.7838	0.0927	877.769	740.239	529.109	684.283	662.032	694.318	982.436	604.282	739.82	574.704	500.678	720.88	667.211	808.952	724.253	781.921	704.487	720.652	737.556	669.717	660.896	755.422	612.079	858.692	529.706	703.055	944.242	545.301	672.726	627.973	647.882	635.466	647.981	869.375	473.69	495.269	539.663	553.15	848.378	702.252	510.35	608.614	608.855	761.59	516.345
pos_1479	7-Ketodeoxycholic acid	389.27	5.5996	0.025	36576.1	27358.3	19591.3	27758.7	14509.1	13274.9	17017.7	47670.8	22135.6	18198.1	20894	22569.4	20405.2	26631.8	29376.2	17592.9	20795.5	16270	20511.6	11847.6	17982.1	9671.43	32656.4	27508.7	33538	26449.8	15120.8	24275.4	16344.2	11530.7	28381.8	30668.3	58869.3	67435.3	27811.6	17668.8	32624	35426.6	35085.2	17530	17424.3	19809	27275.7	19644.3	14424.5
pos_1504	(24R)-1alpha,24-dihydroxyvitamin D3	439.314	5.2229	0.0125	9820.7	7756.87	10352.1	10225.7	10192.1	7311.71	6714.21	6393.57	6710.36	10427.4	8910.87	11046.9	8717.14	9187.35	11304.1	8168.37	10428.6	10458.6	6398.75	9521.4	9042.46	10820.9	10027.5	7045.33	9257.65	8754.52	7281.6	10445.4	10234.8	11510.8	6779.1	10252.6	8673.55	6361.63	13525	13705.2	7159.06	7720.98	5729.19	10094.2	9239.43	9240.17	8547.85	8274.94	11169.3
pos_1525	Acetylpterosin C	277.145	5.0653	0.038	831.974	978.062	478.033	1134.61	776.474	1623.48	1918.44	872.206	1644.22	550.194	1490.97	823.992	708.665	572.463	761.001	1308.02	355.798	956.328	1459.69	635.797	816.872	1029.94	943.107	960.456	1029.67	1118.61	824.28	979.047	378.717	707.521	833.13	694.632	1194.66	872.095	499.733	546.303	1153.39	891.179	1112.47	878.961	1260.06	796.861	930.739	877.812	454.294
pos_1533	Gamma-CEHC	265.145	4.659	0.04	567.839	811.404	396.13	536.4	586.505	1278.94	1548.64	588.207	1320.92	399.021	952.793	439.975	415.116	411.453	552.686	779.958	301.24	565.271	714.068	560.154	665.533	471.865	570.4	869.452	458.697	759.389	1085.1	684.12	395.906	602.091	501.595	418.966	707.107	571.688	506.436	251.624	620.81	667.039	812.573	575.751	546.535	767.395	874.071	723.812	241.393
pos_1579	Cyclo(Leu-Phe)	261.161	4.0834	0.0279	1670.93	3986.09	565.558	1320.83	492.692	5463.45	1304.7	604.302	1706.68	480.698	625.323	461.516	256.127	498.916	2751.2	773.632	591.067	1093.87	1518.38	820.638	1166.44	660.503	716.76	3942.28	1216.48	1207.71	3588.18	1039.05	3122.04	1797.26	4478.5	1101.24	363.731	265.654	603.002	357.414	212.047	335.81	1449.66	967.009	769.55	1535.53	647.058	407.349	362.777
pos_1617	Gamma-Glutamylhistidine	348.146	3.4836	0.0697	19694.4	13146.2	23213.5	16673.1	22441.5	9227.64	9972.11	19465	12510.4	20822.8	12046	14811.8	15085.8	19890.9	18274.3	16042.5	24239.4	16997.3	8044.69	24750.3	17677.3	21565.8	20087.2	16598	14020.2	19684.2	14188.1	22624	17505.5	22129.5	7531.33	20303.2	17402.2	11926.4	18152.2	21245.3	11429.4	18545.6	7348.17	18454.8	11038.1	16387.2	17125.4	18982.2	19174.1
pos_1619	Lubiminol	237.186	3.409	0.0575	359.85	164.101	176.304	109.04	127.35	60.7119	108.529	184.6	230.263	347.72	211.803	138.537	150.54	181.416	199.189	148.403	398.512	198.743	67.8301	287.783	131.885	275.903	251.325	87.9854	42.5242	166.754	274.423	253.954	314.649	193.134	90.279	203.307	101.429	39.1461	272.475	116.5	93.6498	193.65	109.485	221.539	156.018	344.3	211.175	244.104	218.121
pos_1657	Scytalone	195.067	2.9237	0.0396	920.536	4402.44	756.778	2476.28	1672.09	1762.71	3386.87	3431.51	4244.61	2616.52	3308.66	1991.71	4129.25	6640.36	1912.18	5420.06	1005.03	3175.77	4528.59	3576.13	1671.44	3034.69	1176.15	2230.55	1473.48	2667.56	1128.61	1637.09	1884.74	2094	4432.83	3270.04	1337.72	1859.41	1255.14	1362.55	5938.44	3607.11	4013.4	1537.39	4046.95	4052.96	2137.77	1970.54	1225.45
pos_1680	5-Hydroxyindoleacetic acid	192.067	2.5905	0.0181	3595.58	5033.33	6800.2	5908.35	4639.47	6843.91	8072.11	3462.61	5521.24	7915.9	8268.41	7933.52	9298.29	7406.94	1567.18	5585.36	7858.41	6524.49	3950.27	8314.6	5779.64	5449.83	3416.86	4220.89	5033.46	6916.14	2596.15	5533.46	1572.38	4612.85	4182.31	6206.06	2643.83	4554.81	2132.47	2089.71	3982.46	6989.19	5551.19	4540.06	6326.28	4549.94	6230.78	6320.57	7758.83
pos_1855	1-[(5-Amino-5-carboxypentyl)amino]-1-deoxyfructose	309.168	0.586	0.19	51.7588	83.6011	69.7726	133.889	21.9371	120.186	87.9679	146.577	84.2064	31.5812	11.296	51.2126	123.075	36.8774	92.8519	69.2549	50.3996	125.684	161.541	10.1987	98.4819	21.5897	37.0558	70.0924	61.2201	34.8945	87.1765	109.52	121.132	47.2752	155.994	54.251	27.7083	34.1162	65.8521	24.7026	60.9665	33.5013	102.719	53.5213	10.2286	39.4018	101.89	124.191	15.7151
pos_1866	2-Methylpropyl 2-aminobenzoate	194.119	0.6785	0.0505	189.423	177.854	309.338	129.219	420.287	172.286	110.24	144.403	163.949	518.192	239.005	245.335	198.302	370.991	256.979	192.621	256.38	201.126	163.344	505.962	210.306	312.839	338.303	157.724	238.148	240.021	121.509	207.345	184.356	404.61	86.858	266.912	228.189	274.853	378.914	470.404	247.399	218.863	123.895	228.535	173.661	213.836	192.771	235.582	408.466
pos_1870	4-hydroxy-1-(4-methoxyphenyl)pentan-3-one	272.127	0.7207	0.0706	378.462	294.327	830.515	408.243	888.135	202.856	224.119	613.96	304.034	1458.44	854.865	648.318	723.502	746.997	435.559	246.251	632.501	526.948	355.473	1344.39	391.563	944.722	767.679	173.846	1076.22	307.606	130.368	535.943	509.63	975.837	159.164	748.064	425.536	973.897	953.445	1173.74	516.802	588.98	337.323	457.714	895.746	307.286	268.152	381.705	1613.14
pos_1888	Homocitrulline	172.109	0.9329	0.0694	140.365	97.7913	128.338	99.6306	149.657	84.0131	114.24	92.7495	89.0954	163.482	126.906	140.431	107.924	149.132	124.962	85.4414	146.658	108.803	38.4223	171.758	90.1541	130.49	152.422	50.3123	92.8023	145.339	35.1985	93.5042	48.9098	153.087	6.2595	163.34	100.556	182.523	149.419	147.267	108.426	104.545	89.1094	147.899	141.062	170.054	94.6766	125.398	156.12
pos_1902	O-BENZYL-l-SERINE	196.099	1.2196	0.026	1164.5	995.843	1210.51	1088.93	1402.63	737.054	979.429	1076.35	1095.63	1563.73	1163.09	1030.2	1051.42	1355.7	1010.58	751.309	1250.19	918.739	443.395	1237.51	1108.73	1123.17	1556.53	687.162	974.418	1055.71	550.663	935.649	944.848	1470.63	409.288	1198.42	775.179	1213.94	1054.51	1129.21	960.114	1176.51	528.06	896.906	1154.26	969.947	1016.51	1089.05	1367.56
pos_1929	Nicotine imine	194.142	1.7615	0.0519	33.952	65.8395	66.2918	134.43	87.5802	77.23	110.247	23.6154	109.263	107.114	90.9049	73.7526	46.4499	66.4518	40.2826	96.4672	156.171	63.8948	33.8101	92.3448	46.6033	62.2141	96.3643	35.1572	143.75	141.006	79.0992	41.1957	22.2065	74.6561	34.4426	64.6666	69.4013	139.453	43.1126	44.3377	61.2599	65.5314	115.709	116.065	63.8194	41.4519	103.058	65.6019	22.4023
pos_1931	Xanthurenic acid	206.047	1.8255	0.0438	235.881	107.894	196.906	147.353	248.743	39.8527	49.6229	162.657	102.982	271.093	141.263	143.183	177.68	188.198	275.412	125.027	238.163	108.415	76.6151	190.943	157.832	277.287	320.537	74.3844	216.733	106.551	123.346	180.532	245.191	249.297	39.9215	190.199	133.695	145.332	318.865	382.485	153.156	123.161	51.1155	177.334	198.77	183.809	91.4783	145.012	266.663
pos_1933	Aldosine	299.098	1.8465	0.0751	113.449	84.0867	121.11	107.211	57.5025	106.363	100.893	80.2898	99.6144	114.88	64.6018	67.1447	88.3192	71.3787	115.275	83.2336	87.9946	102.639	57.7443	69.1225	141.504	116.74	105.229	77.0253	93.1557	95.5043	114.21	125.263	128.37	125.45	87.229	112.756	86.4826	33.723	96.6646	88.8699	66.1922	65.9424	47.203	75.8771	56.558	116.51	83.0844	80.6698	77.1413
pos_1934	Pantothenic acid	202.11	1.868	0.0437	200.679	120.553	188.667	191.817	107.975	179.213	134.75	126.763	103.886	188.004	114.142	108.368	142.797	121.585	263.235	101.847	158.334	167.139	89.2441	117.412	352.259	219.48	206.757	151.562	196.629	136.513	196.784	250.076	321.043	261.795	164.659	198.559	162.847	66.0152	173.282	116.87	65.4061	94.745	54.5034	122.35	81.7427	202.904	135.05	118.178	144.013
pos_1938	L-Dopa	162.057	1.9216	0.1122	36.6877	20.254	32.9305	23.6406	31.6672	9.0034	29.8696	40.823	21.3982	29.759	48.7263	33.8656	51.2045	48.5979	18.0811	22.5621	28.9264	28.7655	9.5766	47.9327	36.0341	32.1459	35.7602	11.2609	42.2087	36.0578	11.8042	26.3684	14.1123	27.9069	2.5795	31.9425	23.3803	54.8263	29.4135	34.5597	39.5591	39.6315	16.1252	31.6164	52.0021	27.9866	36.9384	36.6938	40.1858
pos_1946	Isoleucyl-Lysine	242.188	1.985	0.0611	154.706	265.074	0.0147	114.378	1.8893	787.146	22.0621	51.4301	57.8081	0	2.1101	15.708	0	1.9811	142.139	12.8149	16.4372	38.8857	188.316	1.1742	52.5298	90.9694	125.497	221.508	72.2	110.964	241.858	115.019	926.65	99.58	605.531	93.6985	61.6193	91.1011	73.2983	3.0218	0.0224	0	4.2772	43.9443	0	72.2748	22.1187	20.625	0
pos_1989	Polypodoside C	388.215	2.1635	0.0303	1576.07	2810.43	1424.78	1600.75	1177.95	3687.38	1867.26	1120.43	1671.78	1346.47	1144.18	1311.45	1328.7	1127.85	1752.93	1705.95	1324.61	1723.74	2730.7	1136.74	1086.56	1393.97	1322	1939.71	1494.92	1623.61	1982.29	1336.98	1792.67	1857.61	3047.47	1419.94	1472.6	1220.02	1269.73	1098.63	973.238	1074.04	2364.1	1360.74	1333.98	1365.92	1120.16	1217.98	1359.76
pos_2045	NH-DVal(NMe)-Val-OMe	245.188	2.4289	0.0306	6939.18	17012.1	3224.3	7526.5	3239.21	33110.4	12952.3	2423.79	8449.93	2319.65	4221.67	3181.58	1898.13	1558.85	7639.43	4240.76	2208.63	5655.82	10816.5	2174.6	2956.62	2580.59	2519.16	13381.8	4084.72	8122.54	13056.9	4066.45	9865.06	7022.92	11033.8	3697.23	2989.83	2511.94	2129.25	1300.64	2613.79	1879.47	7675.12	3771.23	2931.83	4341.62	2700.95	1999.99	1909.45
pos_2046	3-(4-hydroxyphenyl)-N-(4-oxobutyl)prop-2-enimidic acid	275.141	2.4289	0.0174	2556.13	1790.76	2480.28	2090.19	2742.95	1250.63	1445.18	2436.36	1903.59	2720.68	1919.95	1899.96	2229.85	2515.52	2438.58	2108.01	2947.51	1771.25	1230.31	3077.84	2354.99	2334.68	2627.78	1527.74	1927.88	2023.19	2002.23	2491.33	2207.03	2933.01	975.678	2795.7	2321.08	2074.68	2970.58	2943.54	1684.75	2409.24	1416.66	2135.07	2032.6	2440.32	2085.09	2271.15	2805.27
pos_2060	6-Hydroxyindolelactate	222.078	2.4826	0.1692	62.7877	18.9992	32.825	86.688	125.878	17.5729	135.546	97.5371	92.2568	88.8995	83.4579	85.0047	155.024	138.495	6.3874	32.6543	119.746	89.9518	52.5805	107.747	63.3385	93.7594	27.1399	139.339	36.9813	84.1672	22.5428	43.7271	4.1687	16.5976	13.6291	119.878	7.1381	43.0365	2.2266	21.5187	67.7009	87.0558	32.249	23.3229	83.3391	51.4348	130.498	90.1836	96.6146
pos_2094	Isobutyryl carnitine	232.156	2.7203	0.0998	81.3151	92.8398	132.222	129.685	99.2873	102.315	224.511	149.48	195.198	154.192	133.49	236.018	274.25	278.021	42.9114	174.554	201.86	204.016	90.863	242.494	102.202	339.262	122.159	89.8901	139.372	189.069	98.0333	169.433	97.2666	96.2636	59.7614	161.125	98.9314	174.422	80.0163	103.125	151.107	151.921	161.659	105.165	258.076	195.165	181.154	180.453	162.102
pos_2101	(1alpha,4beta,5beta)-4-Hydroxy-7(11),10(14)-guaiadien-8-one	217.16	2.7532	0.159	96.8288	35.1426	80.1484	63.4255	103.18	49.2338	53.5691	44.8801	53.1575	120.524	84.4678	96.2631	62.8862	111	64.5725	51.3164	90.8095	52.4575	13.9492	48.512	76.1113	50.701	128.489	35.5535	75.9658	72.0198	78.786	39.7707	54.5831	98.7213	13.9086	40.3828	33.3422	26.6336	11.6692	57.8702	52.7142	58.3311	13.7182	80.6063	93.9067	95.6001	56.3307	80.5575	112.206
pos_2117	Cucurbic acid	177.129	2.8268	0.0875	216.938	132.249	236.21	190.654	255.237	137.972	168.359	176.924	152.375	327.097	206.955	221.836	236.438	221.462	159.04	147.517	239.323	155.904	99.8606	201.794	181.956	198.31	222.274	107.687	192.57	232.749	153.742	185.717	181.857	226.932	70.27	181.66	118.634	142.78	160.346	176.151	119.061	195.261	142.37	179.26	171.762	195.419	174.495	205.272	268.193
pos_2120	Genistein 4'-O-glucoside	433.115	2.8597	0.159	30.9057	33.6907	4.4273	50.7338	7.8246	133.04	280.494	22.6138	37.3623	37.1348	48.7327	39.3078	26.5391	58.8778	4.9429	73.3011	56.0565	4.8592	14.3456	44.3569	9.8073	70.6854	25.8695	6.9564	99.4681	15.0251	29.8597	4.7007	4.7882	4.5638	4.5473	5.8809	4.5781	12.5083	5.6917	4.1613	78.2506	25.1134	41.2691	21.844	210.07	25.8165	34.3595	36.4761	19.4307
pos_2126	3-Hydroxysebacic acid	183.103	2.9026	0.0638	79.4048	107.811	89.0343	93.0138	106.324	30.931	126.569	99.3025	66.6329	100.169	116.574	110.545	138.489	158.037	97.1364	93.775	109.275	105.98	29.6998	116.513	116.844	102.502	153.185	59.1909	129.001	142.805	75.3456	116.463	92.2097	104.872	31.2629	115.562	71.6119	215.656	63.6083	92.0926	119.103	115.538	54.313	109.791	111.816	95.5519	118.14	125.024	89.5566
pos_2148	Dihydroactinidiolide	181.124	3.041	0.1351	71.0222	119.707	40.6952	60.9805	102.048	215.242	349.411	44.0574	371.185	15.155	71.6566	72.8194	68.3276	41.0808	87.6664	90.5522	9.3819	79.8326	79.2351	91.3218	67.5281	48.6462	47.3881	53.9577	7.5914	30.6356	173.279	49.3056	22.6658	12.28	47.5273	17.4205	50.0258	11.4134	37.0477	46.5998	121.096	79.6399	91.6945	128.87	125.082	152.506	68.0703	50.8347	27.0932
pos_2182	Thalictroidine	216.14	3.2557	0.064	53.6637	81.5095	47.5023	105.947	88.0645	59.1286	41.8672	51.9423	165.532	67.6795	104.984	76.8619	79.3952	119.021	72.3496	110.278	59.7739	60.2636	79.1042	102.028	44.0366	54.6608	71.0977	161.658	79.6188	121.908	47.8089	96.3369	32.2731	67.0963	62.6953	81.6075	26.9146	35.8748	56.3727	15.7003	87.3348	36.8307	64.6672	48.0632	32.4283	40.4088	53.2622	124.923	49.7884
pos_2207	4-Hydroxy-3-polyprenylbenzoate	612.329	3.409	0.1905	165.844	171.027	203.009	180.945	157.862	326.706	192.715	184.357	69.8304	188.847	126.008	239.877	250.113	169.583	142.882	161.428	194.799	184.741	486.983	134.99	200.224	124.079	130.134	134.1	221.314	197.692	234.29	218.371	102.63	183.599	387.159	153.468	179.381	170.391	179.078	246.338	72.5877	157.036	389.804	220.773	195.2	129.984	189.58	214.715	170.44
pos_2212	Genistein	271.062	3.4406	0.0844	4.9803	57.1678	12.2067	29.2871	310.801	678.262	336.674	48.8261	733.651	4.6043	108.922	90.108	161.426	70.2283	4.9499	72.6063	4.8426	85.5102	424.331	29.2199	5.0043	272	4.5118	110.285	263.35	45.0635	120.086	30.9124	12.7933	4.5703	241.667	88.6783	230.735	939.836	21.4419	11.9939	657.315	102.262	113.606	124.922	400.066	6.7375	25.2773	191.993	6.4913
pos_2227	4-Hydroxy-5-phenyltetrahydro-1,3-oxazin-2-one	176.073	3.4949	0.0575	512.757	682.188	224.731	519.544	113.269	399.493	492.729	204.304	551.255	395.499	328.703	620.427	588.934	673.138	574.147	435.043	572.74	261.594	533.228	351.442	442.007	378.66	334.011	763.429	286.488	681.452	674.115	549.869	258.764	323.952	340.219	542.217	457.628	1139.91	108.998	136.248	534.068	552.946	345.88	393.141	357.071	525.632	725.868	653.255	216.033
pos_2235	3-phenyl-3,4-dihydro-2H-1-benzopyran-4,7-diol	284.127	3.526	0.2441	117.965	77.0794	46.1745	119.811	26.3793	301.797	100.088	112.182	131.999	64.967	27.3023	66.7061	60.6863	88.5752	96.1349	108.674	64.755	81.7999	37.421	86.9982	122.168	201.262	104.536	130.559	68.4654	115.454	89.2785	91.8633	40.9128	52.6639	228.395	71.4822	54.0924	50.9688	69.1282	69.097	377.416	69.2257	42.6963	58.268	31.0187	72.1452	434.96	78.3304	59.8159
pos_2241	Ureidosuccinic acid	221.014	3.5476	0.1942	201.575	33.086	98.7808	203.428	3.1454	7.1473	2.1624	46.9284	1.9541	25.7382	68.4072	98.256	1.7624	1.872	102.056	20.6989	150.702	32.7311	71.046	1.8097	25.8531	6.7515	167.311	49.0126	126.082	11.7856	55.7892	94.1819	195.523	122.76	42.1481	23.3784	158.018	49.8411	74.3776	7.5564	3.0347	3.612	61.6185	21.9456	4.7529	26.3579	5.1329	24.2692	6.0278
pos_2264	(3beta,6beta)-Furanoeremophilane-3,6-diol	283.189	3.6775	0.1765	38.5121	36.4843	81.6681	18.164	52.3871	34.7779	86.2183	82.2303	85.195	76.1288	82.0083	69.375	102.626	95.6517	47.3538	105.232	77.2977	96.8118	13.7192	116.384	66.3357	100.326	132.761	49.1558	87.2034	114.255	63.2594	74.7243	57.7874	92.2669	34.107	34.1438	33.9415	67.6652	52.7067	98.6165	26.8441	88.6097	28.8567	100.32	119.383	95.1687	64.4961	82.6195	82.5512
pos_2265	7-Hydroxytrichodermol	267.16	3.689	0.0381	323.035	381.179	588.055	597.888	371.699	311.455	473.847	341.223	1063.01	471.247	483.739	394.183	366.807	340.07	279.883	331.584	480.126	471.095	155.901	301.115	331.503	351.253	561.645	182.957	404.07	244.094	202.617	285.519	320.731	336.57	174.676	276.014	249.948	498.923	246.958	259.412	453.03	389.304	114.243	222.421	475.653	377.656	275.736	306.302	414.01
pos_2267	Curdione	219.176	3.689	0.0869	134.363	109.413	127.597	88.7515	164.125	52.8376	75.6224	132.234	127.357	98.9179	70.2702	95.9615	105.727	121.541	80.2798	94.3497	96.1859	111.381	67.9106	147.796	72.4958	77.7009	125.358	74.2912	68.2124	121.685	66.742	127.467	85.423	111.006	61.2387	122.574	96.7124	74.5717	138.738	113.293	67.1877	73.8253	93.8447	108.922	58.5739	122.492	103.954	131.079	105.766
pos_2397	3'-Hydroxy-O-desmethylangolensin	275.093	4.4172	0.0958	0.0049	4.1113	0.0044	0.0051	14.5887	477.074	1674.15	0.0045	153.048	0.0045	449.154	94.2107	287.396	0.2244	0.0049	14.0008	0.056	51.6456	777.588	6.8406	3.4847	137.753	0.0045	20.5288	384.482	0.0049	43.8385	0.0046	35.7771	0.0045	128.998	0.0047	13.4442	7.4664	0.0041	0.0041	694.449	3.5739	11.3779	0.005	384.738	3.5234	0.0048	13.1984	0.0737
pos_2400	Ceanothenic acid	455.313	4.438	0.0254	3782.99	2575.92	4870.06	3983.21	4052.29	1879.24	2070.98	2935.24	2393.4	3989.93	2748.46	4108.45	3536.87	3678.41	5812.14	2589.78	3594.71	3405.47	2342.67	6878.54	3375.24	4743.89	4548.97	2389.03	3514.49	2958.19	1943.63	5045.06	3550.61	4927.99	2337.83	4988.14	3140.54	2635.44	6820.34	7280.33	2723.13	2742.52	1860.3	4334.82	4730.8	3738.21	3231.24	2972.23	4876.06
pos_2419	7S,8S-DiHODE	313.238	4.6168	0.0348	362.678	440.102	301.107	296.632	326.111	452.463	356.648	302.452	472.483	330.322	229.953	240.193	361.182	425.218	356.56	460.445	415.367	640.271	312.591	353.381	476.412	355.723	496.538	331.483	270.275	581.35	456.364	406.762	454.163	425.914	288.452	369.725	226.945	286.16	319.873	140.841	161.593	319.759	324.827	393.05	285.254	532.587	413.727	430.546	277.29
pos_2456	3-Hydroxy-10'-apo-b,y-carotenal	393.276	4.8152	0.015	4483.82	3843.72	5664.05	4504.75	4847.18	4423.06	3947.88	4828.08	4037.9	6404.85	4610.27	4709.63	5148.37	4979.67	4699.3	4469.88	5362.79	5552.14	3579.03	5221.84	4877.68	4883.19	4694.86	3350.72	4690.14	5375.14	3732.05	5026.78	4821.54	5573.18	3652.06	5154.78	4379.72	3366.83	5129.62	3933.62	2949.23	4377.63	3519.76	4312.97	4109.63	5417.79	4444.81	4941.99	5453.15
pos_2467	16,16-dimethyl-PGA2	363.254	4.8892	0.0178	5556.06	5297.36	8470.5	6539.55	7394.81	3049.73	4630.75	7558.43	4289.6	9299.07	5740.74	9003.39	5747.23	8118.34	9763.41	6581.92	9330.8	5021.34	3109.64	5884.55	4873.25	4394.03	8556.68	3967.94	5114.66	5721.06	3619.7	8175.93	10350.5	5739.38	3874.34	6977.26	5774.67	3743.26	10205	12174.5	4984.12	5582.71	3030.63	7894.55	5555.4	6670.27	6786.41	6921.1	8313.07
pos_2477	3-Hydroxydodecanedioic acid	211.135	4.9198	0.0662	91.0498	98.6064	47.4102	85.4306	87.0972	106.806	127.287	77.0451	171.638	95.7441	70.8895	113.655	116.612	204.906	61.8214	110.158	90.4345	82.2128	82.2841	93.1562	72.844	68.8419	109.053	89.6948	68.1663	135.443	101.345	88.1967	41.5284	58.48	94.9314	146.074	50.9185	71.0749	34.6193	12.2098	62.2703	85.3452	131.1	94.8316	55.894	94.1748	114.472	156.619	70.907
pos_2483	7-Dehydrocholesterol 5,6-oxide	401.338	4.9615	0.0141	8641.37	6793.97	10466.9	7506.51	9379.16	7808.19	6951.9	4017.65	7333.21	10170.2	9492.71	9472.27	7798.16	8602.95	8478.85	8404.12	6212.38	10968.9	4369.53	10979.1	9553.21	9500.61	8606.37	6523.29	9147.29	9434.59	7204.04	8436.38	9115.66	10308.1	6492.05	9153.99	8542.85	5986.81	10206	9598.05	6133.25	7144.15	6529.14	8140.97	6551.83	9597.42	7805.81	7964.07	10800.1
pos_2489	Cis-4-Decenedioic acid	165.093	4.9823	0.0567	469.502	402.125	113.014	495.45	255.411	641.318	812.811	243.661	533.195	134.379	640.666	299.143	313.139	168.384	226.199	353.789	134.816	356.521	638.064	176.957	304.332	382.817	329.222	412.611	300.237	489.512	202.047	396.072	106.345	264.311	245.286	307.985	395.969	184.6	162.116	134.172	305.515	215.808	473.76	295.427	317.51	270.426	340.811	313.983	106.079
pos_2492	Tatridin B	229.124	4.9932	0.2054	77.7947	45.6817	45.2999	114.938	29.967	103.513	55.0194	26.7574	407.753	0.4902	21.053	0.5051	6.2846	1.7108	2.3847	36.6422	7.5368	47.7776	0.5303	5.8542	1.544	14.7929	1.8985	19.533	5.8235	16.856	53.5071	23.6549	2.6077	0.4866	8.2047	1.8334	11.8505	3.1043	0.4437	0.4437	133.534	0.4736	4.5039	39.6276	24.5889	57.9534	0.7981	17.6375	4.1564
pos_2506	4-Hydroxy-3-methoxy-2,10-bisaboladien-9-one	249.187	5.0975	0.0757	230.334	217.767	231.088	242.108	180.36	283.812	204.124	180.302	303.715	197.351	162.64	148.151	130.243	257.021	197.937	261.647	349.159	312.637	118.062	172.623	415.288	189.881	226.048	167.936	133.687	157.004	316.022	307.027	632.065	247.693	123.49	172.534	172.705	86.4178	328.387	108.174	90.2363	175.223	157.293	162.632	96.5856	261.353	210.959	180.787	173.025
pos_2535	15-OxoEDE	323.259	5.2645	0.0904	441.202	297.416	173.093	113.081	286.572	216.288	484.878	221.873	783.681	164.679	210.24	254.768	320.042	513.415	112.74	626.239	273.163	226.365	278.2	147.579	214.332	117.295	100.43	378.736	91.1645	798.812	355.037	248.333	106.285	248.5	267.982	369.773	249.538	321.099	71.9917	55.582	336.24	298.04	435.861	281.202	245.244	593.809	229.036	336.068	43.3082
pos_2578	1alpha,25-dihydroxy-9,11-didehydro-3-deoxyvitamin D3	399.323	5.4541	0.0269	13790.3	11651.5	15865.7	12575.2	15651.6	12972.9	10770.7	8157.45	11631	15394.6	13740.7	13301.6	12310.6	13717.2	13392	14079.3	12390.4	17863.9	8812.73	16322.4	15527.4	17548	14101.4	11145.7	12006.3	14660.7	13843.4	14374.3	18411.9	17126.4	10829.9	14152.1	11647.3	8363.42	14964.8	14064.6	8565.09	11250.5	10000	14654.3	11235.8	15931.5	12673.6	12039.8	16668.4
pos_2581	5-trans U-46619	351.252	5.4634	0.1696	70.5857	121.162	218.267	115.467	318.255	493.093	338.47	108.736	693.932	2.1652	377.018	14.2941	230.56	0.822	0.0121	314.843	70.5987	282.535	5.5337	1181.29	0.6097	450.169	1.5023	130.37	126.363	362.657	75.6459	167.715	55.3977	1.2202	103.346	0.0226	108.266	69.5381	0.0102	102.24	7.0864	2.2062	62.9908	486.406	296.265	558.59	6.0854	116.689	369.469
pos_2602	13-epi-12-oxo Phytodienoic Acid	293.212	5.5996	0.0848	200.664	221.062	284.497	174.098	221.7	200.985	168.008	160.602	220.767	222.132	175.895	184.732	273.636	265.306	192.75	280.669	404.13	325.324	187.284	306.324	309.321	268.509	236.431	162.092	182.15	238.966	217.161	245.841	395.473	264.473	142.972	288.932	42.3047	51.6058	282.678	161.024	93.6627	177.389	141.571	198.794	218.229	299.971	238.344	250.981	255.371
pos_2605	12,14-Pentacosadiynoic acid	375.322	5.6101	0.0257	4222.14	3674.98	4283.82	3726.88	3930.32	4126.21	2715.74	3253.9	3490.65	4507.65	3878.34	3152.2	2741.73	3412.79	4287.46	3722.89	3306.62	5035	2681.6	3268.13	4689.26	3750.98	4059.82	3655.63	3226.1	4146.9	4216.7	4286.3	6256.51	5728.84	3653.87	4326.17	3797.92	2206.63	4813.87	4045.65	3160.58	2755.84	3080.74	3580.89	2598.85	4564	3731.21	3043.98	3302.4
pos_2630	Cassine	298.275	5.7133	0.1613	58.24	94.2375	123.508	89.5196	62.8051	40.439	37.7637	97.7105	40.1405	220.135	119.978	184.737	90.2726	163.931	31.7703	116.655	319.874	55.9795	48.1692	153.888	140.446	60.9401	158.489	56.6451	120.244	107.956	82.9998	76.0887	103.383	121.7	92.6946	132.477	31.1578	97.2602	84.1558	27.7808	5.1694	191.765	61.1816	67.4614	68.9739	113.72	124.375	136.574	153.656
pos_2642	Ipomeamaronolide	267.161	5.7741	0.1821	3.3921	23.9109	17.716	13.6205	224.592	51.2225	64.5607	41.9026	97.7285	5.221	32.2915	19.3949	5.9133	34.8896	11.0048	88.1229	14.8928	25.7598	52.6416	177.03	29.0019	24.6151	23.02	29.9674	27.8551	52.7377	141.247	27.2823	3.2659	22.5341	18.7736	3.2186	152.523	21.975	115.303	38.897	42.6499	60.7738	34.0515	36.3548	64.9442	108.011	63.8146	72.3563	21.6146
pos_2650	Sagittariol	307.264	5.8443	0.1574	91.7981	189.604	144.18	125.476	80.1446	87.6647	78.1803	75.8218	83.6182	115.462	48.9817	40.0406	30.5662	14.1753	295.192	99.0967	175.518	170.608	80.5406	90.2647	374.142	288.184	70.5853	55.736	108.984	0.01	105.482	102.697	360.855	205.617	51.1789	37.6377	0.0092	0.0096	152.244	0.0084	23.3341	34.1275	5.3946	240.938	0.0096	169.902	178.098	254.876	86.5289
pos_2656	1-oxoprevitamin D3	399.323	5.8842	0.0242	2442.79	1814.71	2655.18	2170.24	2186.9	2090.83	1490.82	1622.97	1719.18	2304.88	2221.21	2469.17	1775.62	1997.12	2241.46	2028.51	2255.86	2812.19	1365	2389.79	2694.46	2366.16	2592.98	2031.32	1978.95	2534.78	2478.89	2832.61	3787.59	3136.57	1732.98	2414.35	2298.46	1433.88	2912.01	2730.59	1572.82	1436.52	1202.71	1957.35	1523.65	2723.79	2210.93	1689.33	2334.45
pos_2657	1alpha-hydroxyvitamin D3	401.338	5.8946	0.0231	6297.35	5190.94	6306.59	5182.64	5506.92	5497.5	3477.64	4266.77	4539.36	5224.12	4772.73	4672.71	3967.74	4539.25	5875.86	4774.44	4839.31	7759.16	3717.17	5062.06	7042.5	5616.37	5820.55	4755.87	4451.85	6125.36	5822.49	6476.14	9567.69	8384.87	4958.5	6137.42	5426.75	3179.81	6929.4	6036.8	3468.4	3565.56	3831.91	5536.05	3122.36	6486.94	5008.05	4320.63	5329.24
pos_2665	7-dehydrocholesterol	385.344	5.9249	0.0169	27825.8	24778.5	28700.6	23181.6	24258.1	28931.2	15852.4	19474	22420.4	23406.6	21250	19389.3	16151.4	21175.7	29534.4	22731.8	19460	39540.4	16679.4	21781.6	34348.3	22948.1	25385.9	23656.4	20886.3	26884.7	29786.3	31658.8	48911.4	39022.1	22898.2	28172.6	25286.9	12989.1	32395.3	25775.5	13985.5	15265.1	19337.5	23556.4	12540.5	30267.9	23106.3	16872.5	21154.1
pos_2699	PS(14:0/22:5(7Z,10Z,13Z,16Z,19Z))	746.482	6.0559	0.1798	296.332	190.354	154.832	113.532	57.7055	307.03	350.327	184.214	289.601	173.184	40.6417	400.717	592.874	601.797	164.788	243.847	519.96	630.362	541.614	342.235	178.966	167.285	221.224	201.907	118.147	419.871	446.522	230.632	101.442	270.101	530.195	641.185	449.04	498.286	267.334	157.88	138.436	200.724	164.167	111.039	278.758	146.397	120.266	215.846	262.897
pos_2733	1alpha,25-dihydroxy-26,27-ethanovitamin D3	443.352	6.2331	0.026	21049.5	17156.4	32004.2	29824.8	29464.4	20296	20603.6	20806.5	15938.7	28444.6	27562.5	24568	22260.6	25419	24736	26565.3	38459.3	31375	14677.6	33851.5	25682.2	31316.5	24113.9	17540.8	26800.6	19509.1	17614.9	29174.2	26829.6	27453.7	12790.5	20404.1	20294.2	15334.8	29114.4	37134.3	21213.6	18747	12796.2	31628.5	29401.1	28830.4	16932.3	25997.5	33833.3
pos_2751	Pfaffic acid	441.337	6.3721	0.0152	13851.4	10290.5	17491.6	19205.9	16894	11310.9	11886.4	12653.7	12173.5	17603.8	15503.3	15150.6	15017.1	12780	15118.8	16565.4	22649.2	14934.4	9874.42	16526.1	11794.3	26869.6	15567.9	13726.1	15826.1	16311	9266.81	13398.7	16587.4	15364	8376.47	11873.3	13062.1	8514.12	18300.5	21932.7	13904.7	12025.5	8126.77	17866.4	16720.4	15932.6	10808.8	13735.5	14907.6
pos_2802	Myristoyl-EA	272.26	6.6905	0.1133	144.031	124.997	87.7003	172.128	236.984	241.816	172.593	151.429	173.605	66.9621	172.555	93.9276	34.4366	72.6095	33.7071	191.219	28.5609	85.4689	63.1444	54.2946	92.1494	58.9471	88.1592	135.544	132.628	194.74	117.103	112.174	89.2157	161.938	105.162	109.521	60.8398	87.5461	25.3106	49.3181	208.856	160.579	243.412	267.874	188.493	120.247	207.519	217.195	176.554
pos_2824	2-Hydroxy-p-mentha-1,8-dien-6-one	149.098	6.7931	0.0543	377.526	227.547	204.54	182.509	242.291	425.138	274.556	287.212	339.688	171.618	421.108	218.781	212.137	172.636	227.336	271.887	268.738	327.929	274.209	232.755	509.612	196.959	320.24	122.09	122.587	276.232	155.284	261.651	148.266	359.486	40.6293	134.845	130.948	29.8036	360.688	225.449	246.195	263.247	75.9174	36.9684	184.364	416.251	185.282	151.695	161.91
pos_2851	C17 Sphinganine	288.291	6.9153	0.05	1194.71	741.562	1484.43	994.277	1117.72	501.118	445.535	1031.45	619.749	1152.98	1588.09	1599.58	422.3	941.608	1480.52	478.795	1393.61	429.642	483.041	940.313	921.912	1103.79	1033.9	1030.65	1402.42	745.514	364.256	1083.81	932.735	1046.03	548.308	1096.61	2210.5	1100.02	2724.9	4560.04	1100.24	1068.26	604.367	1238.13	1721.8	920.799	972.618	895.747	1822.95
pos_2852	13-OxoODE	317.211	6.9153	0.0596	357.201	304.549	134.607	237.619	258.902	197.02	311.749	312.107	211.922	301.656	283.965	430.347	370.18	603.812	45.08	348.327	422.247	277.59	261.521	634.471	250.676	370.807	225.957	124.816	174.078	358.116	261.38	115.181	143.453	45.8504	205.8	384.13	14.8829	315.194	13.5278	13.5279	54.9494	423.935	358.577	291.637	402.462	410.264	373.663	537.041	413.178
pos_2871	11-deoxy-PGF1beta	323.259	6.9881	0.1611	82.9234	62.8112	114.876	50.6952	88.9257	37.5536	27.8994	72.6298	111.28	81.9411	20.817	53.2305	50.4663	87.4401	78.1812	116.963	73.2173	118.159	46.193	140.632	104.998	49.1247	63.6158	74.689	23.8916	88.2887	97.0778	121.294	89.5697	142.343	39.9638	55.3444	41.7909	21.6103	86.0071	22.1437	57.4554	53.4693	90.8287	61.2372	20.9265	122.281	106.798	68.8845	43.8807
pos_2883	Dodecyl acetate	267.174	7.0429	0.1713	166.321	249.067	148.865	255.002	162.113	212.201	370.872	148.865	274.37	153.255	79.3789	188.042	130.323	224.257	212.559	190.946	140.174	245.626	207.083	183.557	228.817	219.819	130.883	264.129	132.905	175.034	386.926	157.312	235.477	130.703	212.821	168.805	126.135	177.467	77.4238	74.7598	96.1998	134.56	258.283	277.725	119.196	198.053	188.583	206.262	140.713
pos_2900	Monoisobutyl phthalic acid	205.088	7.1114	0.104	163.215	227.725	143.275	184.899	178.09	161.424	229.001	147.771	165.654	129.441	103.691	174.196	93.4791	185.858	167.718	206.662	162.94	165.548	207.131	129.844	200.275	161.358	160.775	197.871	123.755	165.267	240.876	148.692	155.684	152.699	187.352	133.829	141.288	170.483	95.5956	100.757	120.34	156.902	178.685	176.538	96.9248	176.137	167.79	231.93	141.718
pos_2909	(2S,4R)-p-Mentha-1(7),5-dien-2-ol	305.248	7.1418	0.1622	94.3701	64.0146	129.318	37.9842	95.428	61.9328	96.3106	70.0731	174.718	125.579	55.9801	81.1667	64.793	94.1275	90.3039	105.473	148.881	99.6051	91.8577	102.242	84.1742	91.8023	58.1172	52.0571	85.6101	57.3105	66.1689	106.831	58.4619	105.41	76.5253	61.0473	15.4997	23.8433	72.5116	3.849	65.5599	59.147	47.6812	65.5006	52.2257	99.8156	63.4287	73.8975	77.8616
pos_2915	Dehydrophytosphingosine	280.265	7.1624	0.0486	3081.57	2770.18	3748.71	3804.22	2755.92	2701.13	3230.22	3259.59	3172.74	3152.99	2512.18	3718.41	2514.45	2682.95	3223.15	4099.32	3693.94	3310.82	3529.01	2520.64	3364.88	3161.68	3214.91	4965.8	3037.42	3703.72	3955.12	2667.58	3946.9	2446.89	2567.89	2805.04	2871.37	2882.87	2310.55	2995.21	2329.02	2589.34	2824.96	2706.74	2524.32	2983.12	3755.87	3286.16	2329.94
pos_2930	Zerumbone oxide	235.171	7.2238	0.0609	165.615	133.464	167.927	134.654	181.893	159.565	186.474	180.79	198.99	184.851	172.912	132.792	188.992	215.15	145.364	184.158	170.959	118.287	157.621	246.167	156.573	149.942	192.564	113.045	142.446	166.743	227.466	148.105	116.733	159.393	93.6061	61.5054	179.323	162.293	213.113	156.502	156.732	220.451	165.911	137.047	166.437	187.653	224.589	274.665	174.072
pos_2951	PS(15:0/18:1(11Z))	712.49	7.3259	0.2066	52.1684	52.7106	189.677	75.1295	162.303	49.7129	33.7296	80.5052	64.0506	77.4744	95.1792	49.3192	83.361	10.3702	135.705	24.356	76.431	47.281	36.3957	26.6866	45.1474	64.8274	42.5203	56.9987	118.576	74.0479	4.4294	68.8963	39.465	238.873	30.3694	74.8173	34.1851	17.4145	360.071	287.378	54.1818	17.0242	9.5864	48.3282	196.074	18.1233	39.1681	26.9879	97.4938
pos_2963	Nonivamide	258.187	7.3873	0.074	151.783	129.509	147.5	94.4123	185.922	133.565	111.51	144.197	121.208	134.881	189.306	156.722	209.66	293.955	116.709	135.637	137.64	88.8845	103.333	202.847	107.185	133.908	145.668	106.312	148.781	154.929	75.5322	127.059	77.9517	168.141	84.3474	161.279	80.8603	66.6063	80.0691	18.6075	88.9486	118.416	117.063	95.5528	92.9729	122.774	144.102	156.062	127.567
pos_2999	Methyl linolenate	293.249	7.6141	0.0177	3714.31	4611.79	3383.87	2953.5	6056.03	3838.02	1661.58	5153.25	3991.59	3747.09	4022.58	2069.43	5012.5	4933.61	3108.2	4940.01	2505.59	5451.32	3723.52	6645.41	2625.84	4876.87	3051.54	4008.32	3136.99	7399.08	4779.21	3862.33	3092.62	6843.98	3052.87	6136.93	813.393	892.691	2822.22	1497.78	3755.57	2464.02	3587.03	3859.56	2663.12	3821.06	3429.99	4139.6	3787.37
pos_3016	HU210	389.306	7.711	0.0897	318.145	96.2369	266.933	222.257	318.193	424.851	102.168	244.515	216.594	219.388	332.711	41.5055	667.176	167.413	530.853	168.544	8.1091	4.8736	132.188	12.7329	488.794	24.6359	323.126	230.348	181.664	252.292	408.243	197.554	363.579	870.729	156.772	279.711	471.849	158.667	965.783	842.887	436.24	88.0157	4.9064	5.1083	49.1719	54.4982	33.5418	4.9974	139.29
pos_3018	24-Nor-5beta-chol-22-ene-3alpha,7alpha,12alpha-triol	363.291	7.7265	0.0465	1719.91	1441.73	2364.22	1092.36	1463.66	1813.17	840.176	1958.18	1833.6	2255.13	1314.59	1447.39	1122.91	1386.28	2321.86	1474.41	1619.02	2517.37	1344.88	1685.45	2060.27	1339.35	1547.68	2125	941.291	1787.96	1779.29	2300.52	3109.17	2434.29	1813.9	1587.37	1271.04	823.83	2238.48	1743.43	979.126	1005.77	1597	1242.84	714.69	2292.74	1978.3	1023.67	1278.05
pos_3106	7,10-hexadecadienoic acid	253.218	8.0826	0.1012	121.278	133.869	107.841	122.257	212.126	76.0171	35.772	180.954	119.294	136.762	195.418	17.1532	164.667	202.054	136.603	205.362	21.3442	191.673	119.396	209.67	40.3329	242.921	103.375	128.618	90.0284	219.1	160.594	154.149	160.064	227.062	73.27	201.538	24.3787	6.0107	118.482	74.4976	128.177	55.9689	128.812	69.6237	112.215	68.8823	73.0345	91.7608	132.524
pos_3130	1alpha,25-dihydroxy-3-deoxy-19-nor-22-oxavitamin D3	391.321	8.2103	0.0371	4030.1	2706.02	3370.4	1974.51	1604.57	2840.97	1097.51	2198.43	2839.2	3342.34	1495.39	2098.61	1349.19	2686.11	4635.82	1919.78	3764.31	5383.17	1845.28	3158.44	2809.95	2756.39	3550.83	3286.34	941.788	3056.48	2920.47	3490.35	5499.58	3250.42	3304.5	2334.86	2455.5	2296.84	4670.73	5939.98	2133.15	1330.61	2412.79	2147.8	1229.04	4203.97	3368.42	1197.09	2307.56
pos_3160	Dodecanoylcarnitine	344.281	8.3359	0.0921	326.788	86.6982	149.984	153.464	144.804	113.274	74.2425	176.275	40.9898	250.104	519.845	724.378	253.828	145.135	45.9427	148.612	328.674	8.5379	199.07	178.426	104.675	74.4842	167.897	146.546	1205.52	186.205	91.0893	62.7593	144.63	396.827	286.163	349.608	527.451	810.739	125.011	672.446	235.499	240.771	137.766	121.998	623.631	54.4777	82.8621	298.175	406.642
pos_3178	26,27-dinor-3alpha,6alpha,12alpha-trihydroxy-5beta-cholestan-24-one	407.319	8.4139	0.0388	761.201	582.04	970.978	376.124	347.885	556.61	616.915	680.337	605.547	1332.52	673.523	465.655	201.224	657.329	208.931	424.717	764.19	1647.8	443.971	625.802	1149.51	720.775	739.491	271.117	378.197	420.726	365.531	1325.52	5585.73	990.531	940.318	1026.68	814.292	784.418	1043.78	759.15	235.95	546.657	1290.61	816.754	254.926	1445.4	1179.18	372.779	633.532
pos_3206	(Z)-13-Octadecenoic acid	315.291	8.5209	0.0069	17205.8	24298.6	45384.5	14936.9	26569.2	14619.4	4744.49	27001.7	21398.8	14333.4	10216.5	6402.13	24607.1	17626.8	57328.7	26476.8	12935	21197	19423.9	8333.21	27259.8	17786.3	22641.9	29484.2	16878.8	14681.8	12458.1	36854.2	39222.7	52007.1	14263.3	29318.4	16728.2	2067.78	75957	61892.7	19628.8	8163.57	7039.11	8447.59	2997.92	16663.4	13104.6	17206.4	12976.8
pos_3228	(3beta,5alpha,6beta,22E,24R)-23-Methylergosta-7,22-diene-3,5,6-triol	445.368	8.6076	0.0313	3328.05	2140.77	4235.7	3956.29	4055.44	2053.85	2893.66	3022.41	2121.43	3648.16	4752.34	3926.46	3520.7	2586.18	2162.06	2595.7	6059.69	4832.93	1795.56	3520.71	2697.15	5513.03	3900.4	1917.2	2791.19	3238.87	1427.57	4336.69	1685.92	2219.46	2075.1	2786.26	2433.67	2938.56	4087.11	5440.69	2772.84	2444.95	1778.05	3490.84	4276.92	3287.4	2601.23	2886.55	3692.29
pos_3235	Soyasapogenol C	441.372	8.6374	0.0445	3132.61	1641.66	3942.38	2173.94	2521.88	2206.31	1714.37	1989.47	1954.34	2983.3	2651.39	3743.91	2245.87	1969.32	2890.79	2947.07	3768.14	2229.03	1991.22	4793.07	2488.26	3355.48	2941.95	1317.99	2161.28	1971.24	2556.08	3771.79	1863.78	1472.83	1041.8	1505.66	1386.84	1423.49	2468.34	2458.73	2459.4	4504	882.351	2475.8	2590.35	2506.38	2852.94	1974.01	2783.13
pos_3236	22alpha-Hydroxy-campest-4-en-3-one	415.356	8.6374	0.281	35.9661	70.9881	14.5089	187.664	109.137	21.002	111.876	3.5279	3.9922	55.9455	47.1966	65.707	121.747	144.371	20.5616	66.6126	204.913	3.7587	8.5094	209.138	9.3004	47.2386	92.9268	4.0314	174.077	28.2519	24.0971	31.9758	10.6987	16.2822	21.3227	49.0748	90.3108	244.35	107.02	290.723	107.26	190.361	112.931	28.2046	136.36	27.3307	237.525	66.3845	201.653
pos_3271	N-Stearoylsphingosine	607.576	8.7953	0.0723	2075.35	1554.8	1377.77	1161.71	2365.72	3092.11	877.774	749.113	928.674	823.811	1294.27	2733.42	2303.5	1574.82	3050.33	900.445	528.088	1320.71	1221.54	1935.25	1077.97	414.24	720.658	2297.18	1093.7	2348.79	2188.62	586.08	2523.72	3341.2	1449.68	1780.52	900.36	923.812	328.947	121.34	450.391	558.797	1149.88	1279.79	717.948	1914.54	1297.33	1198.18	1685.37
pos_3273	15-hydroxyicosanoic acid	370.333	8.7953	0.1748	135.49	64.6739	33.8728	163.471	128.333	96.4366	44.0914	41.0162	199.369	49.3929	108.232	58.6363	46.827	116.198	98.5276	78.5009	45.194	54.2974	112.02	89.948	223.645	46.562	141.392	99.5555	114.375	187.031	296.173	118.027	172.497	257.868	29.7095	43.7377	111.022	63.8354	105.909	86.5108	54.3502	107.182	81.4557	120.165	67.3605	143.15	119.771	90.6043	56.1471
pos_3299	LysoPC(20:1(11Z))	550.386	8.9188	0.0416	2276.06	3199.21	3531.48	5501.62	4177.4	2570.21	3899.99	8222.08	2808.02	5023.44	5391.03	5925.39	8683.08	10534.7	16405.1	4491.84	22160.6	6208.06	7478.85	9846.35	4071.42	7164.69	4937.65	2514.25	19237.3	3665.33	3319.45	9975.88	5278.7	9732.24	9713.74	4924.37	4065.61	2608.4	4875.15	4622.45	4782.68	11200.4	4560.76	19647.7	6327.57	2696.36	5984.32	5219.9	10672.6
pos_3315	Serratol	291.269	9.0438	0.1985	75.598	97.1662	83.3353	84.543	56.4737	12.6263	67.5065	83.4529	42.7606	114.959	88.7964	96.1043	23.1144	49.326	31.5253	85.6549	28.0156	14.2254	53.7477	45.8136	110.201	99.7977	72.8135	83.5713	116.996	34.5562	21.2167	61.3455	126.991	32.4927	122.495	55.5279	96.0589	190.352	129.928	91.3434	81.4794	137.226	157.704	84.3205	87.6602	115.69	104.171	126.639	91.3866
pos_3326	Docosahexaenoic Acid methyl ester	343.265	9.132	0.0731	588.904	1147.28	562.894	1737.95	1036.81	2270.81	1247.67	848.438	748.021	560.439	1144.49	1229.38	2480.19	628.351	2361.83	1001.8	512.316	650.292	1834.74	415.879	789.361	598.176	542.482	1518.15	1422.56	951.885	2183.79	859.876	479.4	2061.97	2406.88	1010.71	1883.98	336.291	998.805	1332.8	1585.12	349.74	502.605	1172.7	1092.8	293.948	489.745	1648.86	1551.06
pos_3343	PS(18:0/20:3(8Z,11Z,14Z))	796.549	9.2113	0.2622	43.8949	24.0003	126.374	20.3914	161.012	49.6325	13.037	41.5857	55.156	230.029	168.124	166.536	197.584	128.395	67.495	27.7115	100.651	135.785	31.5587	180.739	65.9079	50.4962	41.1858	40.6695	87.2107	98.5121	3.8218	30.8229	19.3478	56.9691	3.0095	157.922	71.3436	21.1092	171.314	310.537	108.899	38.0086	14.791	41.9176	277.951	81.516	152.404	119.721	300.613
pos_3374	11Z-Eicosenoic acid	275.275	9.3753	0.1173	766.796	875.814	570.269	735.442	701.009	564.251	713.257	830.745	759.997	786.987	678.27	497.323	549.53	633.25	534.763	614.03	702.214	633.443	618.859	509.697	598.138	762.72	698.398	856.42	615.573	541.427	683.581	595.683	824.012	590.727	722.413	725.316	664.656	821.469	742.366	653.022	868.928	754.401	817.363	774.295	804.094	764.575	933.948	756.876	712.861
pos_3406	All-trans-13,14-dihydroretinol	321.281	9.5476	0.1686	1044.64	975.026	876.674	924.059	1502.55	1390.88	691.093	1412.04	867.845	760.178	976.312	833.029	357.74	457.812	1276.35	886.58	307.049	1598.43	730.954	1321.87	502.643	1028.56	523.957	1390.83	1338.49	902.973	2287.17	1579.84	2299.78	1566.32	1194.65	526.28	676.563	147.911	444.225	970.757	666.785	569.726	1274.41	1571.84	523.251	706.803	435.385	487.432	1430.92
pos_3415	MG(P-18:0e/0:0/0:0)	384.348	9.6061	0.1041	76.5115	91.3395	207.242	42.6287	112.432	25.1934	16.6194	60.7494	110.161	94.4759	46.9208	20.3231	43.2311	138.343	129.947	40.3849	129.581	157.064	56.4098	96.3269	66.0395	95.8391	65.198	80.5593	67.2469	85.5664	16.8041	51.3278	86.9983	90.9945	117.874	142.988	57.6495	73.0947	95.2979	121.818	112.274	48.3881	14.2349	106.877	40.243	75.9898	120.504	50.5292	27.7344
pos_3595	Cer(d18:0/14:0)	512.504	10.9616	0.1861	35.6227	8.6333	266.147	3.5405	11.667	3.4716	3.934	51.7222	3.5549	64.3735	193.227	53.2088	175.013	124.54	9.8585	17.5539	348.007	3.3471	39.5115	178.475	8.2615	121.603	74.7206	222.958	99.9851	123.671	3.9778	207.096	3.2982	33.224	28.7707	198.113	41.8507	54.9361	546.861	580.243	35.8601	112.698	3.3696	3.5083	200.463	46.5903	34.9354	143.412	468.369
pos_3619	Erythroskyrin	438.227	11.1186	0.1694	154.015	112.939	90.7734	110.495	95.9467	95.5374	135.487	95.1709	121.974	121.752	94.5644	75.3676	126.736	112.731	155.234	117.779	144.374	114.711	101.806	125.655	70.0912	108.152	136.302	111.436	74.5122	122.138	139.939	135.615	99.4995	97.0282	122.56	98.1597	104.722	173.935	142.915	133.994	129.974	106.252	85.6009	105.819	92.9053	113.201	88.7261	143.888	34.5986
pos_3624	Cer(d16:1/18:0)	538.519	11.166	0.1897	6.4514	22.5181	120.237	5.3384	167.437	32.582	4.725	30.8602	57.989	10.0799	3.5627	45.2499	99.3102	12.5866	12.7913	25.8556	6.7769	10.6146	17.6184	62.9919	8.3028	4.2204	5.7147	5.0365	3.5384	52.6623	4.7775	6.4611	3.9613	40.1982	40.8769	52.2244	44.5597	19.7806	71.8869	164.354	36.0403	41.5452	83.2761	10.5385	41.2363	12.8071	21.4203	147.209	11.2965
pos_3895	Cyclocalopin B	421.123	13.9062	0.0748	794.445	768.161	848.92	777.132	745.091	852.176	929.979	706.321	1046.47	701.546	677.967	750.313	876.366	768.809	838.794	932.055	796.105	937.485	877.12	881.874	786.655	920.847	739.472	907.734	714.334	809.832	1039.18	805.202	837.799	880.033	844.106	750.545	881.169	870.403	803.658	629.305	826.958	715.718	899.097	747.727	820.282	879.129	914.032	1066.15	846.615
pos_3899	1-(3,6-dihydroxy-2,4-dimethoxyphenyl)-3-(4-methoxyphenyl)propan-1-one	374.162	13.7367	0.149	263.522	247.236	239.183	252.277	256.337	264.062	240.863	190.444	318.613	219.9	192.324	191.967	291.622	257.964	211.454	262.154	236.268	304.806	247.576	230.671	259.128	330.915	257.658	265.503	194.18	247.221	271.319	260.243	274.819	290.941	226.903	256.454	251.266	281.27	277.794	190.688	225.154	208.152	264.536	173.278	201.995	239.814	209.463	323.904	216.746
pos_3960	1-hexadecylpyridinium	304.301	11.8009	0.0565	7893.69	7687.03	6669.84	7447.06	7116.12	7685.23	9076.03	6982.49	7932.72	7253.17	6433.76	7612.89	7216.44	7790.5	7748.82	8123.88	7376.98	7358.99	7496.24	7363.17	7685.97	8263.87	7099.72	8093.1	6655.19	8013.11	9344.76	7504.01	7399.64	7445.46	6960.72	7516.22	7451.53	7806.12	6459.65	6652.17	7148.37	7258.01	7723.98	8193.88	7325.15	8429.18	7954.47	8541.09	7102.84
pos_3999	Cer(d20:0/16:0(2OH))	584.561	11.481	0.0409	415.21	160.739	1557.33	715.805	458.879	57.9688	84.0228	582.786	118.634	1197.66	1431.02	1518.09	887.227	1558.27	451.026	539.197	2003.67	440.835	495.896	1182.8	498.72	469.474	298.188	596.331	1186.67	212.986	242.305	575.736	552.084	792.556	1122.31	564.187	421.436	372.679	1825.17	1449.32	594.974	883.525	105.793	174.948	532.216	255.012	315.472	233.431	1497.02
pos_4132	Cer(d14:1(4E)/20:0(2OH))	554.514	10.8181	0.0657	661.293	730.731	1528.19	598.646	1304.92	545.063	386.728	1099.86	743.859	910.832	1255.72	1202.61	930.793	802.813	615.325	671.432	876.423	448.735	885.855	1343.82	550.319	850.217	250.623	1157.44	777.055	807.922	436.813	566.922	428.641	778.384	1122.83	1279.38	708.895	770.625	1623.41	1102.76	1303.14	1145.82	1257.97	904.64	1246.56	613.886	900.358	1052.85	3296.7
pos_4156	22,23-Dihydroergosterol	399.363	10.7263	0.0291	6615.54	6614.87	6655.22	6839.48	7804.37	5239.04	5217.57	7904.04	6762.5	5591.44	7747.25	7105.98	7127.23	7032.41	4322.12	5430.44	5060.94	6225.68	6236.68	8146.63	5454.98	6063.77	4895.19	5199.09	4824.67	6460.04	5255.39	5079.73	5164.6	5128.16	6042.26	7323.53	6715.02	7699.42	5686.82	6777.69	7409.48	8147.71	7742.25	6935.22	7720.53	6945.58	7790.16	6825.73	7877.79
pos_4165	Cer(d16:2(4E,6E)/20:0(2OH))	580.529	10.6878	0.0372	625.282	911.485	1215.11	658.643	1666.43	1235.62	663.936	1163.41	1846.3	434.515	754.042	608.166	1127.7	611.522	226.535	915.094	226.399	876.733	882.485	1093.67	448.242	557.812	478.911	686.885	449.375	1020.04	678.328	376.792	292.645	829.87	1367.31	841.987	1595.56	966.228	622.873	445.69	1127.57	1563.35	2244.27	668.427	1144.59	657.685	1097.34	937.532	1357.23
pos_4174	Cer(t18:0/16:0(2OH))	572.523	10.6207	0.2817	13.5572	77.9196	79.8167	61.1606	142.939	85.2772	30.6551	272.685	12.7095	67.6044	236.289	233.04	118.534	83.287	6.0386	27.0959	19.6643	62.038	59.1551	66.494	46.2808	216.828	5.5041	137.837	115.39	59.0003	7.0549	106.668	30.4752	74.2578	112.874	125.887	66.8712	96.0387	137.616	157.453	332.967	177.72	149.948	22.6447	401.5	11.5018	62.756	70.7807	577.212
pos_4241	3b,17b-Dihydroxyetiocholane	293.249	10.2758	0.1098	53.1946	112.993	176.202	70.9726	158.027	56.7176	48.8101	189.965	140.837	185.732	162.595	24.8106	49.5818	146.107	163.651	149.003	7.2868	203.178	113.579	169.725	126.75	139.305	88.6543	190.272	104.446	206.752	95.4361	190.419	250.222	144.837	168.909	278.997	37.9594	4.6819	199.472	274.587	346.547	179.73	134.637	131.441	419.928	136.795	150.387	84.6309	151.261
pos_4242	Geranylcitronellol	325.311	10.2663	0.21	27.1234	75.2409	71.3073	11.3328	88.3125	44.2445	7.9928	42.4747	33.7494	51.7115	44.1299	5.9422	10.9967	23.7468	46.559	39.589	6.0654	34.5463	34.1173	22.2375	32.961	9.9271	28.2513	41.9461	29.7917	55.1652	30.6836	58.5893	59.8549	51.879	40.3791	70.8987	20.2219	5.9859	25.6224	47.3891	26.152	20.2924	46.3396	25.4625	27.5848	42.2768	30.1806	21.4116	17.0892
pos_4293	PE(P-16:0/14:0)	648.5	10.0824	0.0372	3584.17	2716.64	4395.19	5881.06	3794.1	3561.48	5328.57	3356.46	3159.12	5600.15	5661.91	5507.91	4316.55	4393.07	2659.28	4432.71	6525.29	5012.34	3911.74	5192.68	5855.77	6587.4	5741.64	2776.43	4973.89	4309.52	2614.31	3665.24	2873.43	2943.35	2983.16	5283.27	3807.63	3581.38	6299.27	8071.75	3083.67	3734.11	3610.63	4083.47	7138.17	5226.89	3205.74	2561.23	7136.85
pos_4344	2(R)-hydroxydocosanoic acid	321.317	9.8207	0.1666	66.9542	197.43	311.462	78.103	152.324	258.885	87.0216	202.524	188.146	130.967	160.547	56.0763	84.0255	72.7006	133.874	319.993	130.576	51.1894	101.657	153.701	86.6207	95.4522	37.2324	128.905	268.134	189.617	131.783	66.2341	196.873	125.85	212.322	205.063	55.8852	128.883	125.638	336.634	209.122	212.684	175.155	577.881	191.622	171.774	93.1137	157.086	114.706
pos_4347	Methyl oleate	297.28	9.8207	0.0916	3328.69	4108.05	4981.63	3010.11	4260	3559.99	2441.22	3343.41	3282.62	3139.18	3771.38	1542.82	2468.42	2778.45	3532.82	3811.18	1875.86	3377.46	2769.13	3744.43	4139.67	2633.82	2632.14	3005.25	3912.57	4523.42	3347.5	2775.09	4564.74	4305.29	2302.23	3099.4	1758.7	1099.47	2841.89	1922.9	2457.62	1955.66	3220.07	3703.37	3116.98	3332.89	2522.12	2891.89	2551.37
pos_4352	Cyclostenol	417.374	9.8107	0.2279	152.228	137.699	371.531	81.7903	260.908	51.9893	26.5763	139.936	77.3925	272.065	117.293	101.772	85.5987	151.762	289.974	87.8059	215.823	107.868	60.2082	193.634	185.123	98.6636	191.819	78.7475	101.765	138.049	35.4879	163.761	171.776	221.563	52.0618	203.324	66.2841	19.0091	382.755	391.415	76.7526	101.9	39.4133	20.2874	74.7146	172.231	113.944	160.647	36.966
pos_4368	Eicosanoyl-EA	356.354	9.7911	0.0951	202.174	125.018	252.128	77.8037	173.764	59.8945	57.4995	80.5821	66.5512	189.607	112.246	126.635	98.7129	137.36	87.8587	80.6045	137.768	38.1297	35.0917	173.179	157.368	80.3872	116.821	58.0846	90.6433	101.326	88.2466	77.8832	88.4709	106.846	136.202	218.816	179.752	143.318	245.494	173.686	141.735	144.463	161.555	124.209	147.735	185.016	180.831	205.102	121.719
pos_4401	Docosa-4,7,10,13,16-pentaenoyl carnitine	438.339	9.6157	0.2521	36.2686	5.4898	65.0062	152.28	93.6993	41.9241	111.515	16.073	21.4473	142.774	159.252	141.531	65.5458	68.7444	25.1687	78.4696	304.375	17.2504	5.8335	46.3237	42.8124	110.221	45.321	5.6846	150.148	19.5604	6.2988	28.5177	8.2506	6.6412	6.7036	29.7674	7.1699	5.2054	54.7844	44.668	35.4633	49.2481	8.0018	19.6281	707.037	17.8984	33.9631	28.3702	226.918
pos_4415	Dynorphin A (6-8)	476.33	9.5569	0.0556	4227.3	4014.09	2848.86	3990.56	3957.14	3948.08	4736.41	3665.89	4369.48	3456.96	3360.81	3131.76	3645.62	3902.26	3837.01	4362.12	3817.07	3850.67	3456.34	3636.49	4250.34	3929.83	3658.31	4695.15	3602.78	4359.88	4714.81	3271.86	4293.41	3841.99	3487.67	3646.39	3416.22	3419.44	2804.63	3057.91	2801.35	2770.52	3659.83	3941.24	3152.16	3632.16	2716.44	3504.27	2813.59
pos_4470	N-Hexadecanoylpyrrolidine	619.613	9.3753	0.0261	362919	419689	408995	350979	359789	299102	343593	385296	389977	401475	404589	336854	315045	342159	258357	378650	304649	336114	366156	375838	414911	460115	344753	400628	393070	321656	316555	364089	387758	341761	461667	425653	371683	548750	421476	388485	462279	506642	551107	420993	456163	435715	393517	497878	398973
pos_4476	Octadecanamide	567.582	9.3469	0.029	32251.9	35265.4	27923.3	33945.9	27258.7	29934.4	34498.5	26850.9	31170.6	25653.2	27371.5	29533.1	28201.2	29504.1	23075.3	31992	24031.3	18952	32918.9	27431.5	23563	28737.4	24495	33212.8	24581	20077.5	27641.9	19057.7	11915.6	12683.6	41833.3	43317.4	35905.3	58533.8	39742.9	44387	55123	42696.8	50668.3	38608.6	43602.3	35807.8	35360.2	40436.3	38036.9
pos_4504	Stenocereol	415.358	9.3183	0.0406	1809.02	2667.78	2466.99	4678.61	3454.7	2846.42	3523.32	1432.23	2374	4230.35	3036.79	3500.86	3565.97	4914.04	2511.17	3589.96	7150.16	1303.68	1280.33	5959.71	2322.47	2142.97	3476.21	1768.51	4837.43	3309.98	2451.11	1803.97	2359.91	3161.63	1335.29	2065.28	2546.11	3975.14	3084.93	5420.74	2291.92	5717.91	5006.07	1823.59	4143.6	1762.06	5815.38	4300.17	6004.11
pos_4513	DG(15:0/18:3(9Z,12Z,15Z)/0:0)	609.505	9.2614	0.046	3034.6	2015.21	3541.85	2403.64	3809.48	1552	1117.07	2980.7	2765.23	3204.53	1907.8	2300.15	3172.39	3376.52	3080.74	2400.13	2855.56	2489.11	1867.36	3947.73	2611.21	2451.65	2863.2	2432.64	1706.87	2732.22	2096.77	2811.93	1626.96	3347.72	1603.24	3638.3	2306.36	1960.77	4168.28	3898.06	2845.04	2974.5	2229.41	2758.44	2046.63	3273.07	3133.19	3721.07	3588.22
pos_4517	Humulol	255.234	9.2424	0.2258	40.0314	30.6196	12.3263	32.9526	6.5203	102.127	5.6646	45.6664	6.5994	12.3024	17.0167	11.7111	9.1747	4.9039	238.665	16.8646	4.7962	30.6014	13.007	4.7406	17.6746	5.0596	27.8096	237.483	8.03	17.5783	336.031	18.9085	133.73	161.112	84.0964	13.3767	21.685	4.7333	54.4062	4.1272	4.9116	4.4057	26.0697	35.1336	4.7544	5.2884	19.7255	8.6849	4.885
pos_4647	10,20-Dihydroxyeicosanoic acid	408.31	8.9096	0.0734	2884.08	1135.92	1310.35	1452.08	362.333	959.881	782.214	233.977	1032.6	894.38	389.915	1361.73	5701.12	2477.05	771.188	1096.55	137.263	1.4163	83.6746	652.029	79.2248	193.646	15.2928	549.859	502.92	2042.44	78.3804	128.157	538.001	93.2274	1.3254	630.884	139.913	144.237	86.2035	885.522	860.586	434.025	122.352	190.811	315.225	577.941	387.824	221.004	164.201
pos_4687	1,17-Heptadecanediol	314.307	8.7761	0.0761	1581.51	465.882	1967.49	322.932	364.575	1590.54	306.594	674.87	698.217	2597.98	2596.6	728.37	713.607	842.117	355.024	522.003	362.806	253.769	451.989	671.975	661.635	303.043	290.27	1577.75	996.098	755.364	461.901	345.003	2245.62	1962.15	696.654	596.1	1403.78	465.935	691.066	631.124	366.269	643.26	381.324	408.102	1146.6	680.736	1076.78	931.95	1941.66
pos_4707	HU-308	415.322	8.7262	0.0578	314.759	242.56	176.531	542.411	200.507	284.992	293.974	130.647	321.171	378.108	335.922	496.362	463.106	444.255	365.536	448.682	681.74	159.376	197.51	461.637	231.09	196.785	291.268	226.783	609.124	343.765	209.749	352.808	205.104	478.5	178.194	113.974	297.856	182.081	274.99	482.069	234.335	311.184	114.597	117.032	468.799	242.017	499.345	338.92	540.792
pos_4742	LysoPE(0:0/20:3(5Z,8Z,11Z))	486.296	8.6669	0.0464	118.379	516.404	131.531	533.368	40.1651	108.416	481.342	991.555	311.181	231.532	127.685	115.807	163.432	425.166	1435.46	403.45	1238.4	1027.06	909.996	552.862	349.803	534.575	165.107	400.336	1000.58	209.812	887.382	849.443	776.886	529.309	1383.6	424.657	226.274	233.166	221.299	83.5233	144.186	838.66	581.053	2000.73	116.954	182.058	452.685	428.327	273.676
pos_4744	3-dehydrosphinganinium(1+)	301.295	8.6669	0.0209	3882.65	3121.49	3334.17	1892.31	4522.73	4282.89	2697.9	2056.53	2541.59	2682.89	2916.59	4068.28	3797.18	3483.59	3259.59	2232.95	1209.51	2443.7	2332.22	4547.26	2343.57	1081.53	1631.54	3923.58	2609.44	5526.41	3274.68	1692.93	2317.67	5785.87	3222.11	4189.07	2831.88	2469.3	1251.13	763.502	1512.03	2233.55	3466.93	3128.98	2654.73	4295.16	3350.86	3694.13	3736.48
pos_4772	Lactariamide B	594.544	8.5785	0.0437	22099.3	32263.7	74851	23282	32854.2	24458.2	6031.59	31616.4	24241.7	19857.9	19335.2	14872.2	50147.3	18427.3	37913	53447.7	33290	32249.6	31580.2	15717.2	57393	42819.2	36038.6	31027.1	31901.8	18370.6	16750.7	43612.5	72011.4	67368.1	17091.1	23154.2	23677.3	3623.81	89328.4	76933.1	32575.8	19772	14481.7	11079.8	5852.94	30716.3	33830.8	44679.8	22797.3
pos_4785	PE(P-18:1(11Z)/15:0)	670.521	8.54	0.2037	4.609	64.1949	448.212	31.633	613.662	54.8434	1.9196	199.016	267.827	81.0081	75.9116	0.7783	96.8099	20.688	74.9834	162.55	2.3168	72.7443	4.5791	26.2206	21.4253	150.444	75.9704	85.7709	66.2125	303.471	16.5323	37.1346	102.303	517.039	0.0324	57.8574	11.2413	0.034	169.61	230.603	256.217	34.3944	0.0348	1.1527	15.8374	26.2797	12.758	30.7349	153.816
pos_4800	Melilotoside A	555.404	8.5108	0.0302	8192.52	5413.4	14737.8	7331.22	7734.89	3529.78	3146.67	6779.77	4205.79	15879.6	5832.84	7421.5	6106.36	4945.26	9597.11	10177.8	11658.1	5468.14	3080.43	23375	12424.8	15239.1	9164.18	4849.6	6816.24	5925.33	5921.67	10215.6	9457.17	7949.98	1989.89	10990.5	4928.56	2051.27	8223.44	8057.59	5435.47	14042.7	1917.1	6827.33	9660.59	7134.73	7000.75	5168.99	9603.3
pos_4807	Protoporphyrin	563.265	8.4915	0.1638	12.5067	24.0008	72.0074	12.9261	11.9213	70.693	78.6569	12.652	12.9787	244.565	139.616	66.0144	11.7058	19.6664	269.947	12.8332	137.405	2724.08	29.224	43.8725	67.9444	219.03	11.33	69.9898	10.7558	12.5561	289.568	11.8211	325.995	37.7944	105.232	33.8257	22.1404	199.495	63.3364	30.2737	272.149	11.9223	321.318	160.046	92.9294	12.5915	232.612	21.5259	95.0985
pos_4850	Avocadyne	317.27	8.4041	0.1439	11.9554	12.0994	26.1807	118.574	220.332	157.905	35.6397	165.961	121.058	342.377	428.346	11.3887	277.072	427.811	18.9675	275.26	114.031	144.32	30.3815	199.133	132.961	173.315	80.821	12.5287	167.046	12.0027	18.3751	144.834	11.5105	41.1334	41.6479	99.3744	24.6904	11.4725	15.4	11.3621	93.8695	100.737	55.2918	12.2439	125.826	72.5644	55.2759	130.799	126.217
pos_4881	Palmitic amide	533.504	8.3267	0.0466	5707.84	7218.58	5208.3	6980.63	4332.84	5126.21	5773.45	5135.82	5609.28	4735.92	4552.58	6873.51	3709.84	3402.39	4499.9	5836.04	5563.41	5231.11	7297.19	3977.39	5448.43	5422.81	5548.03	7418.59	5132.43	3698.95	4951.42	4168.21	5317.13	3462.34	5785.51	4296.49	5668.94	9183.41	5960.92	6195.45	4924	5968.96	7004.92	4535.92	4563.15	5477.85	5794.56	5860.52	3093.88
pos_4884	Phaseoluside A	473.27	8.3169	0.1695	31.9819	19.1587	224.09	87.5945	125.281	13.6111	589.906	214.789	227.872	520.473	117.198	12.7941	136.352	332.174	31.2612	323.204	61.799	39.3723	15.4088	141.787	406.493	13.7768	140.696	20.6734	38.7203	13.484	78.7275	214.602	22.0159	12.3251	72.9049	121.387	111.443	211.483	121.333	11.2379	155.384	864.246	72.7855	69.722	100.868	342.961	246.819	164.911	476.373
pos_4888	DG(11M5/11M3/0:0)	764.541	8.3076	0.1337	1561.06	2030.92	2705.6	1119.8	5887.63	503.926	1537.96	5133.34	2903.08	3994.75	3148.18	771.909	3187.46	4649.14	1334.55	3425.3	1583.4	2656.91	1222.21	4371.48	2008.78	2398.2	2299.64	1625.44	1438.93	1921.75	1807.05	3338.04	848.26	1932.87	1348.82	3636.5	328.603	387.142	1864.62	461.475	2567.85	2850.86	1907.36	1846.9	2119.86	2448.59	3049.74	2535.46	7672.67
pos_4897	Cathasterone	433.368	8.2785	0.2651	57.8708	113.743	107.714	251.263	89.9031	38.8017	68.7131	10.4043	57.26	153.88	33.4107	118.968	71.0001	182.232	38.671	102.65	320.645	11.0852	11.3477	169.441	53.9674	22.4961	244.952	35.1266	205.058	78.7647	84.2937	38.0696	12.7119	47.4117	28.7461	38.306	187.72	322.886	142.465	388.155	45.8133	249.139	175.293	24.7662	165.935	14.0291	286.265	136.659	215.733
pos_4905	N,N-Dimethylsphingosine	369.349	8.2591	0.0505	1569.9	1577.25	932.071	1133.67	1874.07	2405.17	1892.15	1124.62	1347.4	1105.99	1554.52	2436.19	2670.91	2184.2	1615.96	1369.61	829.968	1343.31	2147.97	1961.99	925.995	1069.22	1075.95	1976.29	1446.23	3364.74	1813.28	890.363	947.473	2080.29	1817.52	1847.8	2078.34	1855.73	533.776	313.423	852.865	909.837	2003.47	1275.86	1547.46	1638.56	1321.92	1631.47	1430.27
pos_4943	3beta-Hydroxy-5alpha,6alpha-epoxy-9-oxo-9,10-seco-5-cholest-7-en-11-al	431.315	8.132	0.0521	947.706	635.331	949.351	827.807	611.993	645.411	505.082	625.424	496.185	4745.39	1043.48	1003.55	1325.64	423.904	923.218	1333.5	3661.35	902.101	1482.9	1384.88	430.496	1267.58	1158.82	1183.52	1572.01	854.691	528.667	945.229	1416.45	871.306	2306.46	2208.8	7179.41	5709.15	2691.61	3496.17	866.553	650.924	306.612	350.935	1101.48	1125.78	494.972	516.715	1324.14
pos_4969	Linoleic acid	281.249	8.0826	0.0101	10184.5	13248.1	13625.5	7363.08	9584.49	15775.8	5620.24	11759	11916.7	10624.7	6407.86	10902.1	10848.1	11098.9	16556.2	9116.27	14649.5	12873.7	8865.67	6249.99	14095.4	6332	8177.56	14109.2	7968.04	10759.8	14988.9	9631.78	18473.1	20162.5	11931.8	11928.8	19452.2	8065.08	9582.77	6420.09	6220.31	9239.71	10563.9	6892.21	4483.8	10529	8882.92	7274.63	8824.72
pos_5002	12-Hydroxy-8,10-octadecadienoic acid	261.223	8.0223	0.0932	434.775	598.96	312.879	658.013	600.473	562.26	545.746	566.371	563.628	512.756	728.13	427.113	429.571	634.265	344.813	726.18	337.574	665.057	748.48	745.978	311.874	678.106	389.132	652.744	503.359	569.759	336.867	410.269	280.648	354.278	411.978	541.358	153.709	546.207	407.11	316.585	544.481	404.026	644.189	438.455	859.204	438.004	448.65	445.458	459.363
pos_5026	N,N-dimethyl-Safingol	330.338	7.9429	0.2806	64.6657	5.4115	40.6159	19.5434	5.0968	5.4189	12.3617	4.9035	5.5489	4.9434	4.6301	5.0936	5.0047	15.7737	5.3144	5.4867	81.9375	5.2245	10.8879	65.0928	27.3203	81.681	17.8557	5.6035	9.3588	5.3682	65.1318	163.051	5.1481	4.9069	9.6532	34.075	167.048	156.53	201.369	653.034	37.7343	133.88	39.9975	67.4537	11.0872	37.1723	75.2068	5.3572	29.0609
pos_5076	15(R)-15-methyl PGF2alpha methyl ester	365.27	7.8542	0.0323	2980.07	3288.67	5300.84	2556.07	3981.45	4765.19	3051.2	3657.48	3928.4	5170.28	2953.42	1390.97	2527.56	2237.2	5688.08	3499.17	891.424	7550.94	2567.36	3052.06	3763.77	1985.76	3042.64	4232.37	2267.48	3523.84	3884.34	4108.57	8130.95	4803.24	5304.7	2986.05	2630.88	957.178	5581.54	6452.37	4691.07	1828.32	2823.17	1575.12	2062.99	5188.63	2081.46	1939.04	2100.41
pos_5081	[12]-Gingerol	379.286	7.8341	0.0505	3037.12	1647.45	2573.45	1494.03	999.175	1333.83	1659.58	1513.06	1512.13	3605.56	1446.44	2068.65	1778.97	1940.44	1140.38	1429.69	2260.67	2731.48	1725.2	2185.4	3225.02	1335.85	2424.21	1106.7	1022.64	1289.39	1644.37	2008.85	3484.73	1189.75	3148.32	2482.62	2916.86	2342.49	2900.45	2577.28	770.621	1926	2536.94	1183.81	1040.5	3174.41	2659.89	1513.97	1431.96
pos_5150	12-Hydroxydodecanoic acid	181.161	7.6844	0.2227	135.593	123.206	89.191	74.4246	100.352	48.4057	56.1518	139.485	49.4159	135.101	133.011	245.666	188.639	235.112	31.266	107.675	259.98	104.39	139.517	441.751	90.7087	187.843	132.844	73.2148	58.4317	122.081	115.383	68.0533	53.4623	74.4165	79.8769	277.868	29.7817	187.995	61.038	14.5935	53.2692	200.472	172.666	179.812	97.3399	181.438	130.258	220.544	130.547
pos_5186	[12]-Gingerdione	377.27	7.6038	0.0886	441.012	247.237	736.527	309.975	261.047	313.873	168.803	393.79	445.962	604.647	409.12	297.17	319.173	322.191	430.298	356.476	447.428	407.955	192.221	438.906	607.056	238.861	487.87	300.437	222.886	328.873	248.131	487.637	775.204	491.104	236.955	345.223	331.788	195.952	524.807	505.114	162.082	534.463	308.775	225.113	166.81	502.042	317.684	225.929	263.273
pos_5193	R-Palmitoyl-(2-methyl) Ethanolamide	314.306	7.5741	0.0329	2287.37	1553.86	1779.61	3256.25	3460.9	519.038	3886.68	3085.87	2232.55	3506.43	5604.46	1713.61	2466.38	4123.3	584.589	3871.52	2248.45	1270.87	961.705	3281.8	1827.74	2040.04	2122.3	1108.27	1687.2	381.046	964.648	1723.19	441.586	784.226	3620.26	1883.96	1680.67	2661.46	1243.27	2344.73	4064.22	5653.92	2090.12	727.621	4619.41	2985.8	3340.24	3350.72	2595.65
pos_5207	4-[4-(3,4-Dimethoxyphenyl)-2,3-dimethylbutyl]-2-methoxyphenol	345.205	7.5215	0.2377	75.9464	72.4404	193.574	94.6124	184.375	59.1483	12.5189	103.847	130.429	115.588	47.3699	0.0239	99.4004	43.5467	198.202	116.145	71.9225	49.667	29.1722	70.1645	54.7704	54.9703	142.204	92.2222	41.3125	124.043	81.6742	138.698	107.53	300.716	9.9868	212.533	0.0231	0.024	170.013	60.6476	75.548	7.9352	4.362	29.7784	0.0241	75.9474	0.0245	12.8022	38.2017
pos_5226	6Z,9Z-octadecadienoic acid	245.228	7.4801	0.2002	375.249	196.845	315.525	209.073	97.6699	218.856	129.795	118.567	139.873	72.6526	95.6423	707.224	437.828	144.162	152.51	354.603	384.154	350.298	390.302	142.17	582.899	142.495	216.503	215.485	125.053	137.744	462.253	147.661	951.738	415.257	199.9	245.095	1207	587.836	145.01	60.2432	85.7158	297.994	443.567	127.171	75.0222	359.446	772.083	458.615	147.016
pos_5269	(+-)-Ethyl 3-hydroxy-2-methylbutyrate	457.366	7.3464	0.0257	2524.77	4179.9	2947.23	6668.5	5805.9	3849.24	4795.96	4776.32	4504.58	3237.18	9381.25	6494.48	6437.1	3462.1	2633.05	3587.6	3407.15	5657.69	5125.77	2771.77	3035.88	6144.71	2684	2907.02	8511.72	5529.83	4174.71	5772.73	5507.27	6094.41	3476.28	3467.39	2925.4	6360.61	3421.12	3386.47	6487.12	3287.3	7055.88	4025.29	10372.6	3182.18	5876.73	6168.83	7417.65
pos_5281	Tetracosapentaenoic acid (24:5n-3)	359.296	7.315	0.036	2360.89	1277.47	1401.39	1190.18	1610.94	857.486	477.102	808.065	1146.67	644.367	838.485	2276.74	1349.43	1225.68	2410.93	728.869	1452.16	803.755	851.522	709.04	1040.23	548.241	3373.2	1439.51	1163.43	1404.47	1044.01	1983.46	1294.55	1473.88	893.041	1371.35	1733.07	1259.3	1791.86	3101.53	1414.53	1125.94	805.007	1269.23	316.272	1107.48	1188.75	1215.85	1140.56
pos_5319	Sterebin G	337.239	7.2035	0.0551	1958.1	1732.16	2795.77	2441.21	3059.83	3104.7	2220.19	1977.64	2799.2	2199.86	1500.01	1168.24	2144.12	1673.61	3273.21	2350.47	1334.22	2473.84	1883.7	1593.54	3027	1025.7	2543.93	2336.03	1451.2	2458.1	3063.36	2691.13	3220.8	3466.02	2796.82	1567.77	1657.63	687.673	3532.35	3404.66	2785.47	1479.81	1272.13	1054.23	1235.96	2823.48	1381.53	1859.12	1736.48
pos_5321	16alpha,27-dihydroxycholesterol	419.35	7.1928	0.1322	251.987	32.0301	581.306	387.7	126.103	66.3744	36.4172	58.4951	55.4281	221.946	104.387	445.112	75.093	134.732	303.088	37.0323	487.137	106.512	205.266	89.9675	118.262	283.305	480.924	16.6171	76.2385	207.324	503.365	692.135	164.728	213.104	175.675	32.4343	333.914	113.054	373.713	272.113	270.256	373.978	56.0746	212.721	103.541	298.863	240.169	108.188	249.542
pos_5338	(4E,8E,10E-d18:3)sphingosine	296.26	7.1624	0.0301	15990.6	16881.8	14587	17455	13000.6	13592.6	14783.4	13657.1	14620.7	13162	12630.2	19569.2	12809.5	12137.5	15096.8	18360.7	16689.5	14611.9	15941	13487.1	15874.7	16149.7	14063.7	17381.7	13242.4	14550.9	15530.8	12028.6	17082.1	11236.5	13232	12560.9	12166	14286.9	11411.3	12147.5	11086.3	13173.9	13760.1	14181.8	13219.3	14728	15625.8	16210.4	11082.9
pos_5373	Methyl-10-hydroperoxy-8E,12Z,15Z-octadecatrienoate	325.237	7.0718	0.0452	84.0786	534.508	513.644	194.541	401.378	336.185	104.115	446.152	280.175	278.045	69.0678	26.2406	674.274	292.551	349.208	471.52	214.151	1535.87	1150.61	305.871	337.859	564.678	50.9659	944.954	184.077	825.82	410.611	241.548	672.042	1027.69	398.64	1318.97	12.6324	33.2887	216.277	44.9599	479.448	177.057	600.133	366.18	131.199	401.099	354.808	789.911	275.224
pos_5410	METHOPRENE (S)	311.259	6.9771	0.0649	517.027	728.612	1323.74	543.568	614.118	552.118	56.8509	596.013	381.084	182.219	100.251	125.164	564.501	354.043	975.131	479.637	392.543	1229.51	445.446	237.317	519.229	215.618	366.297	702.31	300.175	593.449	928.311	938.168	1268.41	1876.57	167.784	795.428	61.4253	16.8134	674.843	159.917	189.438	132.363	148.107	259.908	101.571	393.78	238.137	182.925	280.221
pos_5433	Camelledionol	441.338	6.9153	0.032	2481.96	2343.43	2891.99	4010.75	3340.81	3162.76	3158.14	2784.27	2450.97	3488.84	3177.25	2664.87	2976.66	2402.16	3221.77	2608.18	3815.74	3108.68	1809.83	2327.27	2719.69	3222.6	2493.52	2943.08	3727.49	3480.92	2431.92	3725.73	2321.16	2519.49	2315.4	2656.81	2241.13	2081.41	3587.22	2803.35	2239.24	2243.98	2974.1	3267.2	3348.23	2925.12	3009.04	3283.96	4320.46
pos_5447	Riesling acetal	227.166	6.8742	0.0769	110.748	276.369	165.062	53.9284	204.095	198.867	8.4404	74.4245	68.7557	7.1453	14.1706	3.6233	3.56	3.7814	1348.54	127.359	3.6984	212.835	126.964	3.6555	48.7034	17.3804	113.084	326.532	3.2711	140.373	201.153	248.423	242.061	1511.13	130.577	191.766	3.5013	3.6499	308.115	75.9231	17.2359	3.3973	15.8523	36.6556	3.6662	61.043	14.324	9.5235	8.1869
pos_5453	Desmosterol	367.333	6.8645	0.0214	4849.87	4273.68	5460.25	4309.71	4967.95	4292.47	2507.22	4410.52	3501.83	4818.01	4229.19	4115.6	4152.7	4105.72	5148.05	4108.3	4759.84	5997.75	3607.34	4478.91	4965.5	4275.45	4417.37	4437.34	3938.29	4733.13	4871.32	5291.52	7358.4	5312.07	4159.64	5251.21	4786.84	2384.04	5489.21	4843.53	3296.05	3514.63	3594.91	4736.79	2739	4340.72	4454.09	3812.96	4834.26
pos_5486	1alpha,25-dihydroxy-26,27-dimethyl-22,22,23,23-tetradehydrovitamin D3	441.337	6.7624	0.0308	3356.45	2711.15	4291.19	3519.78	3090.61	2515.7	2172.95	2693.15	2654.9	5078.49	3233.99	3840.24	3339.53	2845.78	3358.87	3873.29	6001.17	3150.16	2060.65	5214.35	4415.13	4869.42	4680.27	2378.22	3859.5	2795.51	3016.1	4144.21	3266.13	3530.09	1493.8	2921.58	1754.89	1600.16	4133.69	3133.09	2153.59	3353.13	1559.86	3370.34	3375.61	3778.39	3072.14	2904.6	3925.11
pos_5491	Ac-Ser-Asp-Lys-Pro-OH	488.232	6.7317	0.0873	318.085	314.962	265.894	210.079	199.786	175.857	244.442	471.737	280.658	282.38	212.234	153.877	246.214	394.355	320.21	251.726	348.978	141.833	329.462	198.159	250.002	79.3878	442.373	262.169	190.528	430.863	225.056	246.232	195.732	181.073	248.901	204.747	311.851	295.911	249.561	152.571	277.701	503.642	419.998	275.789	256.734	326.751	341.791	303.647	332.702
pos_5527	C16 Sphinganine	274.275	6.6604	0.0331	332.345	276.085	261.322	210.206	290.855	409.669	156.207	255.95	215.416	227.695	404.681	266.995	39.606	147.513	305.881	191.23	186.04	123.595	131.194	176.913	222.401	182.84	245.176	262.781	324.018	440.327	218.526	229.13	270.054	351.501	152.734	249.477	418.118	253.925	431.258	487.432	261.566	200.328	382.471	267.715	314.599	268.349	331.368	252.036	454.076
pos_5547	Descladinose roxithromycin	661.424	6.5879	0.0306	730.139	573.015	958.472	704.628	776.58	385.03	598.414	847.446	672.754	1365.37	1022.46	1072.26	1013.7	1171.82	434.896	750.756	1641.66	1021.46	272.875	1561.38	1081.94	1352.67	1336.58	264.932	1197.42	632.896	280.299	872.049	662.924	788.435	334.58	905.927	699.75	677.442	932.941	1154.95	445.422	793.53	439.16	1025.68	1509.5	1088.59	752.367	931.649	1640.08
pos_5604	5alpha-CHOLESTAN-3beta-OL-6-ONE	403.354	6.4127	0.0202	1742.52	1511.52	1585.59	1489.59	1378.42	1822.7	803.047	1297.39	1152.29	1151.47	1152.15	941.809	874.218	1014.51	1904.16	1332.6	1256.02	1989.46	1244.93	1002.93	2054.76	1262.62	1542.24	1551.59	1125.14	1387.38	1459.25	1851.71	2988.58	2511.67	1608.47	1854.98	1564.43	699.495	2076.38	1612.15	823.18	887.133	1083.87	1437.68	623.677	1827.65	1381.42	1062.3	1136.32
pos_5607	5-Hexyltetrahydro-2-furanoctanoic acid	263.239	6.3924	0.1256	109.199	83.9078	100.354	35.9391	13.3987	85.8783	8.2038	38.0896	34.3617	2.2096	19.9998	190.469	156.014	41.8848	33.6181	63.4658	140.041	227.843	88.5845	21.7177	238.199	7.9713	86.138	37.8843	88.9332	64.8201	81.6475	74.6042	376.175	102.291	16.6991	83.2352	98.4008	2.2935	49.8058	1.9998	2.1308	31.3632	24.6389	56.5781	2.3037	117.205	110.019	60.6791	13.7938
pos_5612	4,11,13,15-Tetrahydroridentin B	233.155	6.3721	0.1857	2.1805	2.2068	3.2624	2.2536	151.68	103.624	127.32	1.9996	172.597	2.0159	1.8881	2.0771	12.6548	57.8697	2.1672	55.7702	2.1202	43.7407	9.8773	123.689	87.8441	2.2367	2.559	5.9746	1.8752	2.1891	113.549	2.3402	2.0993	2.001	1.9937	2.0689	156.563	11.9981	48.2205	13.1762	1.944	17.0014	25.9008	2.2331	26.6196	119.24	8.6321	59.0604	8.9247
pos_5668	25-hydroxy-16,17,23,24-tetradehydrovitamin D3	397.309	6.2331	0.0501	1128.23	979.046	1473.19	1173.77	1365.41	1185.08	873.972	1020.32	1068.28	1320.31	1145.86	1102.43	1138.9	1067.28	1151.73	1185.19	1575.42	1870.01	888.501	1510.58	997.495	1514.63	1353.77	950.183	1168.36	1279.54	1158.38	1634.18	2160.07	1556.25	948.748	1157.04	1066.33	739.834	1564.74	1656.53	864.999	855.454	702.434	1032.51	786.37	1356.24	985.595	917.303	1342.7
pos_5676	HU-210	387.29	6.2223	0.0466	656.126	853.994	1660.14	1196.86	552.109	769.321	250.909	824.918	1146.06	556.678	210.935	310.28	452.856	304.678	2448.08	505.198	133.147	281.887	458.069	180.245	1071.74	102.058	412.915	1187.81	345.014	941.063	460.464	691.519	1452.61	1735.16	498.515	730.089	580.912	174.788	2091.06	1606.56	631.245	138.259	262.371	174.76	68.6016	174.608	364.081	343.583	189.57
pos_5782	Genipic acid	167.072	5.9458	0.0808	78.3415	100.397	71.3427	96.9283	105.046	97.5887	174.115	80.2527	123.332	97.0998	91.7649	112.58	90.7699	126.745	94.7442	126.865	85.9444	109.637	111.022	114.286	74.4104	125.385	87.5912	132.68	101.557	124.542	155.438	95.0922	82.9579	94.8977	85.8243	106.845	94.7863	108.49	83.731	82.7779	100.394	90.7448	103.01	101.465	101.467	106.879	102.299	109.949	105.203
pos_5785	5-(1-hydroxypropan-2-yl)isolongifol-4-ene	263.239	5.9458	0.1892	3.6298	36.4761	48.9461	3.7515	3.4599	93.1469	4.1684	25.7197	5.7923	3.3557	67.2154	81.313	57.9475	71.7814	108.42	22.4061	10.638	12.3356	10.9403	3.4885	116.484	3.7233	8.8273	25.1546	3.1216	3.6441	66.4751	10.3744	368.711	123.332	34.9158	3.4441	168.653	7.1184	9.1475	4.6577	3.2361	3.2421	18.629	3.7173	3.4987	43.8697	61.1315	42.2525	3.2068
pos_5789	5'-Methylthioadenosine	280.084	5.9458	0.168	34.6481	94.3547	57.662	134.975	90.7112	5.5526	39.1721	36.9685	45.5986	15.7215	54.7402	191.539	147.361	99.6151	51.4665	91.2919	42.9603	41.1487	71.331	109.918	82.6086	93.3567	95.6551	65.6736	104.986	108.961	18.4609	59.7914	4.9454	4.7137	15.1118	31.1478	134.759	172.767	86.9577	142.11	89.5622	54.5777	50.9571	25.0592	64.4354	31.8174	35.2541	107.411	90.5156
pos_5790	Ethyl 4-methylphenoxyacetate	195.103	5.9458	0.0914	237.303	271.67	185.186	276.462	251.462	279.691	444.181	226.048	333.592	239.429	189.626	274.182	235.809	341.954	253.401	355.838	233.082	289.668	299.096	272.119	253.061	303.268	240.137	314.001	308.007	371.528	432.053	224.494	274.2	263.286	234.756	281.155	238.491	293.094	223.765	238.795	274.113	259.798	296.112	342.33	286.016	290.79	261.106	292.937	290.396
pos_5817	16beta-16-Hydroxy-3-oxo-1,12-oleanadien-28-oic acid	451.325	5.8548	0.0249	3023.65	2720.1	3595.06	3495.74	3797.86	2144.19	1387.91	3069.84	1593.04	3399.3	3161.71	2271.9	2191.12	2519.12	4666.58	2136.29	4445.32	1897.96	1436.79	2650.32	4065.77	1842.25	4268.09	1874.51	3350.92	2311.47	2058.29	3821.52	2257.25	3027.49	1571.71	1993.36	2823.12	1786.94	3178.27	2727.38	2762.33	2151.1	2414.6	2462.01	1980.87	3771.15	3494.27	2864.6	2232.43
pos_5833	PGB3	333.208	5.8038	0.0759	217.2	171.469	43.1827	238.213	194.789	240.858	433.311	126.241	461.772	239.478	176.318	308.417	322.72	246.809	81.8004	269.379	98.5759	256.74	281.015	340.469	81.9958	294.26	110.509	276.716	311.217	363.526	166.755	201.269	25.5295	69.0149	282.579	276.147	225.393	284.933	47.3175	137.552	233.666	276.056	479.794	369.087	300.993	327.274	365.3	323.589	166.138
pos_5836	3-(4-hydroxyphenyl)oxirane-2-carboxylic acid	163.041	5.7838	0.0997	428.162	572.363	403.024	483.9	377.852	406.406	474.115	422.645	473.722	442.516	368.83	498.827	330.736	366.723	442.389	563.367	344.566	416.546	455.088	387.979	363.555	450.702	304.434	446.441	454.559	393.783	590.156	425.085	333.052	418.524	449.729	337.282	357.597	460.686	387.301	317.481	311.567	370.927	414.559	331.761	402.074	368.668	332.852	366.224	273.021
pos_5859	(Z)-6-Tetradecene-1,3-diyne-5,8-diol	221.156	5.7026	0.2598	109.65	46.667	20.6839	44.2346	16.301	91.3961	38.975	42.9768	113.661	26.9256	4.0188	118.5	9.968	49.3175	17.5329	80.3505	13.1459	79.0761	46.9512	51.5836	44.407	6.0981	54.8682	107.326	33.4532	140.751	106.383	72.814	45.2209	114.459	64.7791	75.5939	13.5729	48.5811	29.5514	5.2221	21.1936	47.63	81.1982	83.0722	15.7613	133.275	132.246	115.022	33.1275
pos_5926	Cibaric acid	289.181	5.5602	0.0693	519.808	311.094	198.328	703.706	297.162	611.437	378.445	152.146	742.975	177.342	412.41	174.218	79.9492	277.741	285.175	305.305	67.4763	593.017	583.643	601.581	413.525	550.452	325.279	147.387	298.103	557.518	104.504	321.734	66.8129	123.971	286.015	414.433	151.249	134.113	152.125	268.231	637.693	281.609	174.718	284.82	328.197	361.24	235.314	203.801	244.284
pos_5962	PGE1 Alcohol	341.269	5.4442	0.1874	123.534	151.388	173.612	120.479	131.323	180.304	336.736	59.3646	391.298	143.584	80.9143	11.1845	153.745	127.356	15.6407	318.687	142.363	187.2	54.1583	225.56	164.497	112.655	87.0924	161.276	9.4885	262.01	271.419	116.863	61.6199	65.9036	85.2713	45.066	47.7537	16.0654	36.1779	9.2317	76.0121	201.128	189.792	174.451	45.7421	435.596	148.194	285.545	69.7414
pos_6020	N-[[3-Hydroxy-2-(2-pentenyl)cyclopentyl]acetyl]isoleucine	326.234	5.3203	0.1788	47.1512	291.709	17.5604	146.573	199.099	1116.08	1767.67	12.2215	1081.97	11.8874	237.73	290.45	36.3791	37.7099	86.2497	36.7707	102.192	390.223	1647.04	42.5887	25.1446	83.8118	11.6891	552.253	331.675	728.178	49.1937	45.969	27.5164	86.0215	978.186	12.2004	51.2741	321.077	12.107	22.2204	266.877	32.8181	342.11	275.018	200.599	50.7608	44.134	39.4219	47.5563
pos_6067	Phytosphingosine-1-P	362.249	5.1812	0.0511	1096.22	1020.7	1152.72	1210.15	1613.6	825.385	785.11	1158.15	949.306	869.68	1019.26	941.489	1088.85	1144.07	1229.12	1063.07	1386.14	1340.04	729.303	1145.42	1203.06	1182.56	1226.19	809.022	1002.41	1090.86	843.357	1272.1	1214.46	1145.86	659.731	1036.98	685.806	642.828	1091.24	1092.23	717.284	855.271	816.484	1333.5	460.432	1228.61	1025.38	1117.37	1114.61
pos_6090	26-Glucosyl-1,3,11,22-tetrahydroxyergosta-5,24-dien-26-oate	671.395	5.0864	0.1847	103.654	104.802	204.059	165.591	119.76	69.608	136.1	110.385	109.349	170.787	79.1929	164.649	183.75	115.679	126.692	154.718	206.185	175.002	86.933	148.341	177.552	190.101	144.91	41.9259	136.654	126.596	66.0621	136.497	180.567	146.849	81.7215	137.84	64.0408	17.1506	117.053	125.064	43.8114	152.458	48.5207	109.622	221.09	185.224	174.239	158.044	217.832
pos_6108	1alpha,23(S),25-trihydroxyvitamin D3	397.306	5.0138	0.0119	8175.92	6654.69	8257.81	7869.73	9321.95	6802.68	6614.06	5038.13	6448.25	10264.4	8407.67	9135.55	7559.91	7853.82	8142.15	7944.45	7620.11	9503.84	4635.15	8614.59	8286.34	8608.34	9142.16	6004.56	8047.37	8662.06	6538.62	8532.76	8753.28	8948.27	5613.72	8001.1	7035.28	5426.37	8893.72	9399.92	5815.37	6907.89	5953.91	8777.43	7347.43	8638.61	7964.02	8392.27	10315.7
pos_6117	Alpha-CEHC	279.161	4.9726	0.0353	9514.25	10004.9	7575.5	10450.2	8618.17	10923.5	13006.8	8548.2	10896.4	8380.12	9593.1	8198.7	7668.88	8900.62	8962.35	9975.94	8362.59	9732.24	9331.37	8444.4	9884.23	9487.26	8517.63	10585	7534.83	9812.16	10578.9	9220.34	8456.61	8219.68	8098.96	8184.85	8631.95	7881.69	7117.94	6876.38	7432.55	8093.31	9655.03	9397.51	8891.98	9770.02	9358.46	9590.59	7197.29
pos_6122	2,4-dihydroxy-5-methoxybenzoic acid	149.025	4.9615	0.1328	321.041	281.018	348.366	420.011	340.15	490.644	687.938	345.021	566.316	321.274	390.054	337.407	267.682	333.268	325.535	589.039	325.584	302.43	279.135	285.299	437.411	289.683	278.903	357.469	332.254	324.472	456.455	271.51	256.8	250.41	303.106	292.549	280.645	272.728	192.852	281.217	275.273	347.663	291.465	257.341	285.909	265.566	346.131	372.981	317.719
pos_6124	3'-Deaminofusarochromanone	310.167	4.9516	0.0491	485.894	358.951	457.538	520.793	433.503	406.988	474.827	597.347	271.809	404.93	465.604	370.404	670.621	352.721	367.139	680.487	434.003	287.072	665.003	216.29	462.119	255.891	547.188	234.748	456.887	328.899	201.231	305.415	480.693	581.239	97.902	174.286	119.613	235.836	339.531	397.378	401.207	539.024	253.197	150.824	298.216	145.673	340.044	418.022	438.067
pos_6131	4-Gingerol	267.161	4.9309	0.037	272.279	234.313	237.237	234.617	351.745	448.268	775.102	246.429	503.526	487.808	504.936	243.818	196.475	326.77	124.914	463.578	212.095	473.271	254.774	679.391	822.815	291.975	379.238	165.617	196.136	377.312	393.32	228.552	302.696	154.933	203.791	196.368	164.395	214.642	178.343	94.4822	180.979	482.523	388.026	233.53	381.345	948.759	334.114	482.432	282.835
pos_6160	3,4-Methylenesebacic acid	209.118	4.8265	0.0854	62.3537	50.9719	32.1712	71.8268	84.8899	47.1297	34.1651	43.8	73.1143	73.772	49.2646	74.4344	40.796	51.5249	55.4249	87.0393	97.7381	74.6758	27.291	66.1185	93.1963	63.6183	69.3902	52.4833	39.2768	64.442	74.0604	73.9924	43.3743	83.3477	29.0148	50.4277	42.8833	3.3954	67.2239	22.1513	3.1546	24.4656	60.764	64.9654	55.1161	71.0888	69.9954	39.4507	46.0182
pos_6165	Cannabipiperidiethanone	377.223	4.8152	0.077	266.203	215.436	263.635	281.653	346.325	275.136	298.812	263.624	273.888	351.412	364.916	289.035	261.347	284.98	191.657	275.25	390.263	230.64	179.73	349.364	258.775	404.892	313.885	236.031	342.754	273.53	204.062	260.323	227.868	223.234	182.553	233.226	233.839	199.112	320.302	274.56	120.351	269.074	219.569	280.23	530.126	243.358	199.43	255.524	388.595
pos_6167	1-(2-hydroxy-4-methoxyphenyl)-4-methylpent-1-en-3-one	253.145	4.8054	0.12	55.2848	95.7213	91.3117	48.1016	120.661	101.381	33.6625	91.1894	72.1067	36.6055	41.6935	7.2284	75.0827	67.0176	135.932	81.0941	14.5418	76.2718	58.8353	51.6222	95.5065	31.2733	36.341	108.466	7.5542	123.814	149.398	66.518	74.0069	246.617	30.2147	58.2063	33.5198	7.2816	136.965	67.4968	6.7651	51.2665	33.9876	34.8373	10.5796	73.1318	51.3453	74.5544	64.7165
pos_6170	3-carboxy-4-methyl-5-pentyl-2-furanpropanoic acid	310.167	4.7944	0.0723	32.6661	138.651	133.083	640.589	292.848	370.29	674.046	248.02	386.984	73.5851	167.466	296.846	215.465	105.46	22.709	840.187	122.852	4.1247	37.6492	36.382	117.422	144.146	128.626	31.8379	179.778	49.2972	57.7825	59.5473	4.7139	5.7959	13.2492	0.5287	60.1141	0.5347	6.5509	13.7535	10.9249	327.672	38.701	24.8103	112.68	48.1972	281.361	295.692	187.001
pos_6174	Heptane-1-thiol	303.159	4.7845	0.1117	126.624	164.538	65.5762	170.615	150.09	269.897	249.196	110.55	176.209	121.12	144.034	80.0689	144.688	117.277	110.118	196.696	100.745	120.187	120.008	148.321	154.23	139.312	129.399	93.3593	87.2324	185.84	226.797	99.5892	132.962	73.985	133.504	86.534	132.791	63.655	70.506	78.0665	31.3694	131.646	129.456	150.459	247.18	205.065	152.187	201.58	157.529
pos_6198	O-Desmethylangolensin	259.098	4.7105	0.0735	408.599	260.935	172.269	428.853	251.643	698.114	400.852	115.132	666.765	182.042	672.268	353.472	317.351	238.816	286.181	324.962	173.572	147.626	190.224	340.114	312.518	460.968	71.5279	292.314	441.542	375.077	392.045	149.399	156.002	161.59	217.196	217.031	457.044	266.791	188.9	183.048	190.176	195.628	410.577	539.184	675.009	203.999	224.16	219.689	164.252
pos_6234	Artemin	231.139	4.5539	0.2485	17.4413	21.0859	17.717	22.5819	6.7165	52.2273	93.3897	43.3875	79.8821	11.0037	17.4414	28.3946	20.9378	45.2736	6.209	39.3395	19.7723	21.48	32.5033	14.9117	7.1761	40.0342	23.5516	22.7286	18.851	46.8926	33.8037	14.4264	4.3836	3.0439	18.007	22.2978	32.5458	26.7355	13.2935	16.4839	61.5576	38.3577	44.2319	22.9176	42.7217	30.5335	34.4686	20.6113	13.3434
pos_6266	1-(alpha-Methyl-4-(2-methylpropyl)benzeneacetate)-beta-D-Glucopyranuronic acid	347.151	4.4491	0.1873	75.0584	80.1354	82.4821	85.7881	107.738	68.0795	46.5906	84.0688	31.3129	160.535	73.3851	63.5927	112.34	82.034	75.0386	92.2342	96.5035	99.4916	49.412	78.2248	99.8814	101.865	76.1563	55.8938	77.5069	95.0796	39.6116	85.2796	79.4326	118.84	29.2763	97.3183	46.6201	32.4897	58.2285	9.7602	38.6881	82.7034	62.2944	76.8097	62.5776	62.2844	80.6973	106.135	107.325
pos_6271	Menthol-glucoronide	281.173	4.4172	0.0734	216.309	249.767	246.39	236.449	177.242	315.43	409.044	252.813	251.227	389.746	216.929	152.137	175.652	288.126	184.526	334.372	257.134	296.943	143.536	303.979	260.735	208.29	209.79	179.622	152.697	255.92	302.26	259.392	204.14	169.736	137.339	163.244	176.429	154.851	173.349	164.952	93.8307	311.768	174.005	200.324	310.811	454.167	267.386	242.032	182.761
pos_6277	Daucol	280.229	4.3963	0.042	465.585	591.206	365.156	476.791	619.158	446.578	293.413	520.836	759.54	261.791	300.683	312.369	525.61	369.979	412.658	604.075	442.051	380.805	501.314	441.115	347.725	173.179	512.161	434.826	170.605	508.655	552.201	515.697	284.72	424.638	215.362	257.055	160.827	143.843	370.071	117.96	298.515	195.824	537.567	289.475	163.046	344.588	382.124	417.554	216.237
pos_6282	3-Indolepropionic acid	190.088	4.3864	0.0777	49.067	56.0657	11.4305	42.4757	3.9849	10.5541	29.5953	29.7341	21.9552	24.1833	30.5544	106.936	46.5131	80.7348	33.5145	69.3191	97.447	52.6598	168.173	13.0973	103.547	17.14	48.4004	62.7992	67.7373	19.3086	112.929	62.8791	63.3237	18.0261	112.616	38.9149	116.605	51.5268	11.5156	2.6579	6.2718	62.7195	81.5611	17.5028	3.0619	76.5274	60.1738	41.0348	2.8065
pos_6292	3a,7a-Dihydroxy-5b-cholestanate	333.24	4.3655	0.0742	292.179	265.478	328.597	307.414	238.843	317.942	347.992	255.526	135.08	425.407	324.885	284.71	280.682	266.931	168.632	280.769	509.346	218.777	167.526	436.866	319.94	288.192	178.245	256.456	246.519	232.415	180.018	187.242	407.033	194.289	196.555	263.526	216.023	267.492	245.335	387.471	213.121	371.297	162.12	304.013	362.881	364.252	352.589	233.669	357.537
pos_6311	ETHOXYQUIN	218.156	4.3023	0.0638	1576.66	3782.33	6593.15	1812.68	3718.92	3446.36	4019.21	1933.8	8939.46	2774.64	1906.93	822.828	2276.25	2469.6	1651.61	2359.66	1434.26	2665.31	1274.53	1497.77	2092.08	1311.99	1509.06	5730.84	1161.18	1976.14	3573.14	1147.47	2062.58	1864.27	2380.77	3023.15	1370.94	615.63	1159.37	1066.17	757.393	1041.92	1167.7	2861.19	726.523	1143.03	1269.74	1581.87	1459.7
pos_6361	Malvidin	331.083	4.189	0.02	1044.5	859.132	446.132	1040.39	899.25	1338.32	1659.26	1064.04	4105.55	838.898	964.696	1134.27	889.97	1667.84	570.842	1401.44	940.8	499.126	926.738	1298.41	551.324	1123.37	1035.5	897.365	1350.08	841.469	462.595	899.108	500.882	740.785	684.157	1182.84	1000.49	3476.54	1219.92	934.707	5713.48	998.529	1333.26	581.748	1662.28	666.297	979.703	1380.08	740.646
pos_6388	Thiogeraniol	193.102	4.0735	0.157	22.0538	24.8421	24.9092	15.1358	32.7176	2.9269	25.7744	31.8858	34.765	21.6813	23.6795	7.9293	34.1452	57.3682	21.5638	45.3452	45.9531	35.0444	6.2498	17.9912	43.2677	27.752	50.9968	19.1428	10.9539	35.1635	32.6104	25.2978	44.9526	28.171	11.2787	25.3194	7.0512	2.0064	19.437	8.3309	6.3752	18.2547	12.0945	41.0697	13.3237	47.8067	31.9486	20.0024	25.3179
pos_6398	Dehydrovomifoliol	255.161	4.0409	0.1276	65.9365	67.9905	79.2091	81.8705	48.6099	60.1462	57.6924	78.5223	64.6875	105.684	43.5993	48.6731	31.7274	70.2273	35.6907	62.1616	53.0928	72.0393	21.9817	108.475	96.2096	62.5204	62.0041	55.3039	54.7272	91.9027	55.759	50.2494	63.2779	82.9031	38.0879	52.617	41.2499	83.5948	49.8908	45.0727	27.9612	83.7604	40.1656	49.6118	82.8971	100.095	78.3858	61.8252	55.6439
pos_6412	Petasitenine	346.167	3.9987	0.0363	332.529	388.926	172.58	315.923	646.881	35.5353	144.893	634.491	254.793	1058.02	520.602	85.4837	304.156	404.528	928.257	154.111	718.185	195.329	240.092	649.99	590.548	650.101	976.803	210.392	413.791	89.7698	152.956	614.256	758.366	498.651	55.3284	501.887	257.973	123.357	924.084	547.062	271.759	385.561	138.594	457.663	115.051	143.371	123.483	276.207	624.808
pos_6431	1-Hydroxyepiacorone	253.18	3.9131	0.1517	87.3819	56.759	47.7831	81.1029	100.283	206.302	100.238	85.6079	257.362	113.693	69.5375	87.3108	147.429	59.9987	81.7961	244.925	117.934	84.3106	51.8737	75.9866	68.6629	90.1218	63.5718	88.4327	53.8847	99.6592	84.5941	91.3638	48.0046	61.8381	48.9679	48.4077	12.5513	41.2871	88.4958	41.4426	96.833	148.453	41.8546	97.9826	199.256	94.4868	54.3954	170.467	122.785
pos_6434	N-3-oxo-hexadec-11(Z)-enoyl-L-Homoserine lactone	352.246	3.9028	0.0511	591.927	450.948	557.6	575.12	659.038	335.743	409.842	526.173	464.631	661.744	518.215	666.286	666.01	597.628	576.955	527.407	766.633	561.29	320.055	595.59	529.537	570.644	617.976	333.993	547.674	527.808	354.252	557.487	502.451	597.316	329.674	533.795	501.545	572.816	694.029	937.979	402.42	509.218	347.279	578.571	581.936	601.356	548.747	620.85	798.506
pos_6490	Isomugineic acid	285.108	3.6988	0.0583	173.524	165.214	138.343	144.72	96.564	119.398	132.274	155.339	167.658	180.808	117.555	128.06	113.388	149.965	122.805	175.21	184.623	185.132	90.7603	134.786	198.323	185.686	113.508	108.935	155.272	158.866	171.433	141.172	88.7598	158.936	79.2635	113.478	121.826	147.956	122.812	71.8311	64.2369	103.456	89.379	167.137	274.678	171.43	110.456	125.603	117.238
pos_6508	Canavaninosuccinate	315.09	3.6674	0.0446	119.768	177.838	205.205	374.752	157.991	213.248	368.972	158.297	249.632	256.321	450.37	310.287	201.594	277.452	165.862	289.36	345.344	244.538	148.532	334.387	255.426	396.047	324.939	220.417	453.841	275.477	193.036	243.046	209.051	200.456	90.0138	206.241	183.858	209.858	262.129	256.993	216.475	251.558	173.16	238.874	492.873	220.635	181.284	209.574	349.509
pos_6525	Epidermin	226.109	3.6188	0.1374	35.7318	102.933	39.2855	63.2828	21.1083	3.9008	77.558	57.8275	25.4693	77.1512	84.1426	34.3513	39.8369	127.017	85.9451	91.6017	109.035	45.7688	26.6291	113.539	139.664	19.0771	174.064	64.5014	52.0118	23.8977	89.6987	91.4184	81.3407	91.1794	3.5195	107.279	108.789	32.0228	37.1898	8.9432	3.4317	71.0326	49.4532	73.3276	27.9822	119.8	63.1795	60.0054	43.4162
pos_6535	Cadabicine methyl ether	414.214	3.5905	0.0657	808.815	638.128	1016.48	583.728	865.392	215.345	395.074	981.635	457.58	883.986	557.261	391.77	528.304	688.211	947.275	514.717	830.08	469.226	340.213	843.11	982.801	718.012	1003.24	634.935	594.181	518.022	707.753	861.92	1263.3	1353.09	350.669	866.831	568.527	313.923	1184.65	1021.54	231.057	614.121	468.697	731.842	548.956	836.823	494.39	616.653	658.932
pos_6552	Kynurenic acid	190.052	3.5476	0.0917	63.7021	334.091	184.397	218.02	98.9187	114.427	720.709	122.012	84.4434	371.675	586.736	208.624	168.223	290.907	524.465	128.368	98.633	185.378	129.491	108.451	383.548	146.121	400.27	124.625	667.676	118.642	204.259	94.6047	361.321	827.737	179.613	151.749	597.186	2179.7	101.571	135.568	447.267	208.026	203.981	119.191	276.875	205.163	353.201	110.702	117.58
pos_6558	7-Hydroxyenterolactone	315.124	3.526	0.0324	2500.1	2581.12	3460.41	2487.51	4096.55	2765.13	2998.18	3249.12	3862.14	3270	3876.02	3496.91	4455.96	5354.8	2385.24	2691.84	2124.08	2341.24	2889.03	7464.12	2123.76	2053.61	2133.41	2912.41	2971.31	3514.35	2342.02	2963.47	1003.56	1497.69	1410.71	2609.66	1383.94	1658.86	1263.29	2941.66	1831.93	4596.08	3939.53	3100.48	4577.12	3003.59	5027.79	4259.57	2897.73
pos_6570	AH 6809	299.093	3.4949	0.058	1028.55	807.819	1214.4	1203.09	1108.85	743.48	773.49	1114.16	953.059	1625.32	1320.92	1585.95	889.461	1268.22	1072.92	1458.22	1703.65	1157.28	660.988	1549.62	1172.81	1688.25	1260.46	897.587	1777.56	954.001	883.254	1210.8	1216.47	1320.1	447.816	975.704	668.372	582.428	1180.76	1204.02	962.84	1283.01	577.761	897.379	1516.56	1174.94	867.925	993.883	1393.29
pos_6583	Diplosporin	225.114	3.4619	0.0413	270.181	206.98	243.368	164.128	190.744	230.024	254.01	302.618	278.232	423.868	246.53	209.076	243.136	316.531	270.238	257.664	253.336	247.232	214.227	434.703	365.985	174.317	242.368	216.012	135.95	349.029	214.253	237.558	230.654	206.732	195.038	159.708	161.706	155.839	217.729	194.949	170.371	320.654	317.927	140.863	130.028	435.952	309.99	280.347	233.914
pos_6591	(5alpha,8beta,9beta)-5,9-Epoxy-3,6-megastigmadien-8-ol	209.155	3.4306	0.1445	62.6298	131.686	32.5013	86.4828	35.6846	91.2874	153.853	71.3606	140.774	17.8421	59.1145	9.9261	6.6307	36.8452	57.8448	45.3018	12.7651	86.3385	74.3745	36.193	77.2841	47.1	57.4897	66.0127	9.3691	103.328	202.847	52.9103	21.5927	37.803	135.099	13.5582	67.4746	24.0532	58.8253	23.5387	49.2199	45.0487	188.955	143.013	35.7051	163.85	100.841	99.95	10.3483
pos_6600	2beta,9xi-Dihydroxy-8-oxo-1(10),4,11(13)-germacratrien-12,6alpha-olide	279.123	3.409	0.0766	160.264	314.469	101.917	113.103	114.909	248.013	131.069	181.667	239.19	93.7721	113.975	101.268	71.8312	203.639	181.315	165.989	129.326	104.52	77.2052	87.8509	173.194	49.5554	112.43	222.84	183.036	162.751	175.698	262.488	224.661	294.206	87.4816	200.65	163.96	217.416	83.7797	199.447	144.307	107.411	91.9924	128.357	64.4581	128.129	100.998	99.2017	50.093
pos_6640	S-Propyl-L-cysteine	146.062	3.2889	0.0818	651.371	428.788	436.897	844.618	195.203	214.574	126.555	484.038	321.006	474.489	558.952	1267.65	874.418	1032.8	530.339	924.131	1669.14	844.084	1349.85	427.615	1079.17	622.627	1437.16	591.737	1407.74	582.823	785.198	1046.48	673.573	438.726	1515.51	715.208	821.995	232.467	826.949	372.112	159.122	697.82	233.816	303.327	138.489	522.62	440.813	299.723	225.167
pos_6665	Jasmonic acid	252.161	3.2032	0.0372	556.921	664.791	564.763	577.855	518.427	545.966	756.453	511.796	749.507	645.656	500.393	398.5	555.215	661.084	484.392	734.877	454.728	625.396	440.293	551.453	682.155	401.353	672.868	379.767	483.69	593.812	572.323	435.185	446.295	494.569	383.652	398.178	452.231	452.294	371.885	434.67	428.05	714.523	466.053	590.134	764.526	852.962	663.673	663.314	482.122
pos_6687	Myricanol 5-[arabinosyl-(1->6)-glucoside]	633.26	3.1385	0.03	1066.06	1300.64	1544.17	1315.27	1287.34	1324.68	1062.28	1153	1031.28	1671.74	1290.53	1271.48	1215.39	1204.22	1207.44	1255.34	1618.98	1457.81	1459.69	1595.53	1155.23	1691.22	1416.41	943.508	1441.04	1209.11	940.498	1238.33	1075.33	1370.26	1460.25	1342.9	1067.07	847.253	1382.1	1452.84	910.937	1186.82	1206.94	1200.94	1443.69	1119.52	876.97	1185.09	1714.17
pos_6691	4-hydroxyphenylpropionylglycine	206.083	3.117	0.1321	22.1294	1.0983	17.3367	5.4704	45.1007	8.5566	52.9776	7.7525	3.9101	27.4037	237.085	395.755	359.401	144.875	3.0613	2.9098	4.5289	1.2691	106.161	44.4577	26.6162	49.8445	11.0506	1.1373	119.433	7.4128	40.7783	3.6172	62.981	12.7968	0.9923	3.9266	2.2981	64.1141	0.908	7.0521	145.632	29.1443	1.0675	3.706	211.929	1.0926	30.5345	37.7096	6.5097
pos_6714	Enkephalin L	538.264	3.0196	0.0348	2690.32	4152.74	3085.54	3507.88	2351.44	5574.26	2945.62	3341.49	2918.14	3304.63	2409.66	2956.12	3232.41	2561.51	3275.91	2854.68	3376.3	3391.06	6392.04	2640.48	2617.39	3030.49	2976.04	2681.73	3427.37	2758.75	3079.39	2756.77	2764.63	2963.67	4842	2700.98	2542.59	2178.46	2690.02	2608.77	1110.48	2791.55	3642.3	2734.17	2545.39	2979.88	2498.06	3051.78	3776.77
pos_6766	Hydroxytyrosol 1-O-glucoside	317.126	2.8268	0.046	312.991	295.665	272.248	272.717	237.22	358.529	177.301	558.032	473.025	239.474	439.666	657.388	699.832	357.492	57.9057	484.019	179.217	347.729	644.506	644.5	131.455	731.948	318.156	145.804	206.423	754.203	130.659	191.956	250.64	332.285	228.107	424.999	247.336	450.409	165.264	298.033	162.166	315.71	94.3864	306.741	872.858	321.164	185.636	502.002	395.82
pos_6787	2-Phenylethyl beta-D-glucopyranoside	329.096	2.7744	0.0545	573.642	431.812	660.947	521.506	737.549	194.023	322.55	611.384	610.279	635.172	458.768	363.61	556.867	557.46	521.288	519.855	422.838	360.662	205.554	700.166	600.909	718.362	579.646	371.801	425.695	427.397	311.558	635.883	657.02	672.665	92.4717	577.161	511.305	361.812	539.275	593.544	507.169	475.893	289.462	620.365	443.507	490.034	610.952	528.689	597.359
pos_6791	C12:5n-1,3,5,7,9	191.108	2.7744	0.0317	528.333	584.086	864.255	525.954	920.301	300.005	485.348	702.34	538.972	1037.28	742.69	529.304	757.221	918.563	700.842	702.788	775.771	469.017	354.419	828.533	784.283	861.408	823.723	355.36	755.443	422.885	509.869	786.276	734.065	949.005	255.262	708.867	506.837	518.848	748.825	728.711	551.082	710.462	466.906	712.134	725.07	659.371	736.106	671.16	1062.83
pos_6799	5-Pentyl-2-furanoctanoic acid	245.188	2.7631	0.0468	158.017	182.193	102.097	653.423	129.057	576.276	349.31	497.188	227.236	174.918	253.333	1421.89	219.349	74.093	159.786	204.515	658.868	154.918	969.869	137.67	122.943	131.257	167.38	207.457	222.28	170.442	259.814	163.021	142.062	136.931	786.979	171.368	302.771	218.302	154.654	29.4104	63.2257	200.729	74.0832	21.4378	71.7772	124.047	73.0357	170.357	294.956
pos_6812	3-hydroxy-3-(4-hydroxy-3-methoxyphenyl)propanoic acid	177.057	2.7203	0.1037	214.279	50.1308	58.1959	27.7576	83.4133	16.0465	25.4837	48.0832	46.4315	12.4155	18.1078	85.4009	152.662	146.538	114.648	38.093	49.7542	3.7865	61.6423	26.2552	27.3115	68.3304	54.9797	116.24	22.7521	49.2213	23.4445	37.379	26.6174	85.6648	49.5938	105.689	103.808	97.0013	204.491	130.875	93.7442	63.6622	32.2074	41.9487	30.6281	58.8441	65.8941	67.5197	51.6255
pos_6825	4-Acetamido-2-amino-6-nitrotoluene	254.05	2.6558	0.1137	73.4284	54.0716	114.833	60.5227	108.309	7.5785	29.1855	99.7867	65.0147	121.229	61.6145	86.0575	88.902	106.264	84.6308	77.2554	107.213	63.2644	6.3874	120.211	56.2164	83.5988	111.892	61.6492	74.1417	100.311	31.3802	81.5598	78.0565	104.146	10.8662	79.3247	42.8679	45.5239	133.012	118.266	56.6866	95.8652	32.2562	96.4563	59.1869	75.6597	87.9236	106.773	121.433
pos_6851	Tyrosyl-Isoleucine	277.154	2.547	0.0499	1322.18	1658.69	474.026	589.691	470.244	2043.64	689.346	550.483	918.553	456.623	491.338	365.934	360.782	403.861	1536.44	521.559	545.697	882.739	627.312	470.041	1080.99	475.621	720.715	1429.37	990.678	763.171	1875.79	627.511	2023.16	1410.01	2236.44	717.705	340.121	776.067	493.558	580.577	184.817	295.058	638.602	606.636	502.276	1142.46	622.151	423.941	391.196
pos_6862	Indolylacryloylglycine	227.084	2.5042	0.1584	123.751	105.721	81.9776	159.691	71.6315	6.6253	47.9704	139.398	107.108	101.644	14.888	5.2963	50.4365	1.488	247.312	88.7756	100.101	79.4027	60.726	70.5236	179.308	196.003	97.3101	84.0443	131.919	96.618	119.493	72.5699	268.055	179.074	4.3865	62.1018	23.8345	10.4538	214.897	167.834	63.0483	16.117	23.136	129.928	41.3129	137.196	58.7135	105.603	60.9984
pos_6872	3,6-octadienoylglycine	239.139	2.4728	0.0893	224.083	69.6011	259.997	210.74	211.852	161.656	236.871	186.672	163.551	195.539	147.03	313.324	281.179	283.076	140.306	280.301	323.951	316.487	92.0026	275.575	224.714	202.293	243.584	125.567	255.864	275.349	198.184	207.16	145.532	207.976	136.817	166.397	184.548	483.728	262.811	231.899	226.995	235.249	180.811	186.925	265.13	259.082	325.565	271.315	208.126
pos_6878	3-amino-2-naphthoic acid	188.072	2.451	0.1786	48.2232	32.9183	121.359	34.2713	57.2615	36.8466	57.8194	113.3	99.0972	79.7768	38.1176	16.1142	26.009	77.3121	50.886	90.8253	24.2437	160.802	43.1941	112.399	71.9456	87.4653	60.8072	83.5689	45.7281	65.3738	98.3406	40.4006	7.622	74.936	35.3645	64.5263	49.9224	38.3875	71.1962	30.4274	61.28	58.2293	94.0335	43.6034	36.0579	113.68	77.3388	108.853	51.2038
pos_6906	(x)-1,2-Propanediol 1-O-b-D-glucopyranoside	261.097	2.364	0.1158	347.617	173.219	433.852	366.49	219.175	81.2434	224.948	343.757	165.49	555.652	248.664	420.455	375.276	515.622	256.314	313.165	477.248	345.146	218.86	453.573	647.233	407.292	543.422	237.635	388.74	358.996	493.316	437.863	290.049	470.625	164.925	394.102	196.793	819	467.073	225.844	180.328	556.085	292.002	242.932	373.046	436.853	607.372	475.189	549.425
pos_6930	L-alpha-Amino-1H-pyrrole-1-hexanoic acid	197.13	2.2689	0.0251	1115.27	848.111	1233.36	1195.75	933.632	1060.63	1303.43	853.442	892.732	925.34	948.745	1172.51	1127.9	1321.14	593.263	1284.71	1254.72	1259.37	753.53	1383.16	1171.05	992.403	1070.4	891.522	1329.53	1175.3	1085.69	793.339	643.913	1279.63	753.273	931.388	970.145	1217.43	500.592	572.263	872.014	1158.02	1079.69	1047.99	1394.48	1456.69	1222.77	1223.82	1059.05
pos_6936	Hydroxyphenylacetylglycine	174.057	2.2476	0.1817	9.7279	69.6726	18.067	57.3088	64.4216	16.6	191.081	31.3739	78.487	43.4157	125.948	126.894	123.033	120.648	61.5818	72.7116	131.902	3.9892	17.8975	76.1731	66.5097	20.5726	140.804	65.2336	158.137	50.9373	56.8888	98.9613	3.9309	3.7467	5.7134	100.732	135.151	485.597	84.3838	31.522	94.9024	35.2821	95.0614	20.0596	31.4118	114.867	130.397	109.85	67.2944
pos_6942	Phytolaccoside E	414.224	2.2376	0.0516	949.266	1453.5	986.606	1063.51	763.993	1603.3	951.959	781.025	878.936	841.831	616.093	853.848	855.89	835.544	970.227	1023.31	912.013	1059.83	1614.43	860.284	725.701	837.382	904.889	1121.87	818.113	998.11	1242.34	929.26	918.231	968.384	1421.14	950.486	918.807	795.904	920.83	802.001	630.557	672.217	1405.88	900.69	847.743	875.644	807.587	792.444	813.859
pos_6953	Pyrimethamine-3-N-Oxide	265.084	2.2055	0.2237	38.7853	9.8822	79.1476	40.3553	80.0792	7.3259	8.3323	78.3379	8.4184	87.755	42.3494	57.3987	50.4267	93.438	23.0348	22.0907	69.7116	41.0454	7.2303	98.4286	49.0484	82.961	68.0031	19.1339	16.518	34.5445	20.3946	51.0594	45.1977	49.4893	6.6097	50.5947	40.9924	53.5808	87.3443	103.323	50.1164	58.586	7.1106	59.2181	51.6272	27.5686	48.3053	68.0716	76.6284
pos_6963	2-Acetyl-1,5,6,7-tetrahydro-6-hydroxy-7-(hydroxymethyl)-4H-azepine-4-one	164.072	2.1844	0.2494	35.4377	108.901	14.2996	44.1986	22.5397	2.821	26.8103	35.5521	39.3648	9.483	52.6704	13.3699	2.6054	22.9812	105.867	41.7733	8.488	12.3885	5.2068	6.7071	121.094	21.273	124.445	34.9031	30.1643	32.5009	95.3378	28.3943	24.9265	18.4245	2.5452	12.1889	67.2273	70.9711	22.8637	23.4239	105.361	23.0175	2.7381	42.1844	34.8052	70.2247	19.5021	16.9257	2.9131
pos_6977	Ecgonine	218.14	2.1635	0.0678	92.5742	95.2274	232.415	199.434	251.48	188.418	94.7298	234.507	115.114	223.683	174.188	248.813	258.048	254.448	55.3345	227.988	700.211	177.2	161.127	163.916	169.215	153.764	218.779	31.4018	232.96	162.142	75.4469	160.594	62.1941	171.075	25.2157	99.9048	87.2247	164.602	130.003	162.385	158.137	248.307	118.274	110.516	230.127	110.22	181.917	242.023	243.411
pos_7003	Isoleucylproline	229.157	2.1217	0.0206	10327.2	12892.6	10601.5	13363.2	7465.2	16001.1	10471.9	8046.24	8296.32	13684.3	9962.23	6835.66	6580.36	6561.94	16437.2	20371.7	5765.14	13875.7	27374	8460.95	8863.66	11654.3	13493	14257.9	16505.8	10925.9	16609.2	13695.2	19472	14059	28165.2	10699.9	9422.61	4015.3	10662.1	6299	5700.98	7887.99	13806.9	8402.03	7634.75	10281.7	6130.16	5846.08	9180.26
pos_7022	Hydroxyprolyl-Methionine	263.106	2.0697	0.0939	154.372	61.573	192.428	147.816	265.178	24.9586	62.1735	209.519	108.883	321.493	153.673	154.885	208.388	243.289	222.037	86.1388	302.437	108.031	4.6301	278.679	183.406	295.375	294.974	44.2988	168.815	89.0933	37.3735	184.304	170.393	160.013	7.0621	214.511	109.719	150.644	249.386	260.171	197.448	205.409	21.7229	205.647	219.235	90.7921	122.751	192.297	336.429
pos_7051	ALANYL-dl-LEUCINE	203.141	2.0064	0.017	4147.87	9891.77	2133.16	5210.43	2606.99	16725.9	7371.45	2504.63	4864.43	2367.47	2905.03	3818.91	2877.47	2587.8	4879.16	3291.35	2903.58	3384.06	9386.46	2068.84	2148.31	2203.01	2539.86	6910.33	3460.45	4004.02	6870.98	2900.16	4222.22	3539.68	8653.06	3146.83	3315.44	2809.8	1990.85	1399.9	2347.56	2295.82	4242.7	2131.25	2755.35	3102.49	1952.58	1939.55	2215.25
pos_7053	Asparaginyl-Aspartic acid	311.094	1.995	0.2171	0.0102	104.778	0.0029	85.5888	53.1788	13.9079	162.961	0.2813	84.3312	0.003	61.9556	111.878	10.1707	13.1304	0.0032	0.0033	0.0032	38.544	39.7334	0.0031	0.0033	0.0033	0.0029	53.9526	0.5847	150.797	7.2718	0.0031	0.0031	0.003	23.9516	0.0031	10.3162	17.2571	0.0027	0.0027	65.164	0.0029	10.4525	74.4079	65.9236	50	17.5246	109.544	0.0029
pos_7059	Penmacric acid	167.047	1.9739	0.0426	109.601	107.036	40.6931	42.6145	44.8484	0.0284	0.1425	48.1413	0.0291	209.549	86.7805	281.974	282.574	41.673	34.4139	0.4947	70.5356	36.9602	132.51	2.4682	0.0282	192.133	44.3611	33.1795	151.351	126.763	0.0326	96.4859	50.3138	20.5106	76.3805	191.641	71.4502	198.776	55.1521	18.8859	56.7517	39.5338	14.3874	172.54	72.8727	38.7341	169.816	150.44	115.308
pos_7065	Glutamylvaline	229.121	1.9216	0.0558	346.26	312.032	490.412	553.321	369.768	444.105	446.464	301.469	259.399	715.823	533.656	584.737	450.837	526.289	422.267	312.179	679.896	402.703	203.984	486.853	547.888	659.085	457.31	281.24	569.798	421.879	245.746	398.469	440.885	576.28	195.614	435.566	252.675	310.69	412.344	397.861	323.02	488.536	237.293	310.981	673.905	347.794	347.887	381.253	761.677
pos_7082	Meglumine	160.099	1.7093	0.0543	25.9364	17.7182	26.8233	43.5707	23.5728	8.9264	16.7523	29.8916	24.7078	33.1704	29.0206	50.0449	45.905	44.1891	40.8903	22.314	45.6447	17.523	12.8248	24.8481	28.3071	27.6261	41.8056	19.8184	15.0675	32.0341	44.7137	30.3571	17.6294	36.0097	0.7104	27.5466	21.6881	28.5578	35.5966	28.3274	28.0838	28.4373	23.9888	18.3732	21.2471	25.5217	32.6809	33.667	38.4762
pos_7093	N-Hydroxy-L-tyrosine	162.057	1.4105	0.0795	67.2953	64.3081	171.886	76.0165	172.901	19.9832	64.9772	139.041	98.2934	342.897	163.107	513.902	508.509	690.154	46.362	64.3306	536.074	116.625	5.8386	373.324	101.909	139.538	184.71	43.4638	132.292	165.493	6.7782	104.666	23.0378	56.8881	5.3375	182.973	27.524	577.493	63.9427	121.019	146.239	276.799	88.2788	132.8	215.807	95.333	175.687	224.643	317.397
pos_7102	N,N-dimethylhistidine	184.108	1.2529	0.1038	104.379	63.7506	93.5439	76.245	102.282	25.8836	61.6266	77.0193	52.1981	116.146	86.446	18.7063	53.4839	37.9056	132.338	26.5947	27.6806	54.1735	0.0418	97.6717	130.368	88.8131	167.407	49.7345	28.0374	54.1588	13.4387	99.8389	113.867	147.642	1.0828	108.65	55.3236	18.6447	136.876	97.5623	54.978	63.3599	6.0681	62.4812	59.1882	83.3511	67.7036	53.3782	89.5157
pos_7159	3-Carboxy-2,3,4,9-tetrahydro-1H-pyrido[3,4-b]indole-1-propanoic acid	352.127	0.8842	0.0624	445.178	402.557	608.464	430.01	555.71	314.586	328.503	1071.29	422.312	549.818	858.156	204.458	312.701	453.662	341.154	873.364	407.25	805.558	399.141	687.33	240.141	1324.71	504.452	226.134	551.529	500.93	354.183	443.856	688.519	998.781	500.752	492.659	423.903	329.398	581.562	757.021	554.096	371.905	456.431	467.805	394.544	539.466	231.556	357.826	332.219
pos_7163	Isopropyl beta-D-glucoside	264.145	0.9056	0.0726	363.142	261.814	390.954	360.921	399.612	166.401	225.922	344.817	253.262	597.622	350.296	326.096	419.985	413.996	409.828	221.361	345.645	184.992	167.569	552.873	353.209	417.732	475.691	217.966	225.723	358.238	70.1844	269.635	328.045	480.641	60.4231	405.026	316.064	312.855	412.824	373.981	320.345	433.207	217.722	382.851	220.831	264.848	307.483	360.76	517.296
pos_7166	3-Amino-2-piperidone	153.043	0.9056	0.0564	3137.47	2869.46	4003.26	2413.6	2247.57	2196.06	2598.38	3688.78	2189.68	3685.38	2506.61	2473.47	2899.63	3913.62	5007.61	5642.4	6020.48	3715.27	2351.17	3097.36	5211.58	5175.33	4808.27	3337.09	2943.36	3139.79	4034.54	4074.64	5537.22	4448.27	2132.24	2939.17	2415.92	1600.99	3769.6	2698.03	1556.49	2765.95	1903.94	3383.76	1658.25	3155.2	2624.06	2764.01	2618.08
pos_7177	Gamma-Glutamylleucine	261.146	0.7516	0.0406	627.533	759.144	553.609	474.988	1110.91	778.288	524.84	376.851	422.024	1603.19	1066.78	585.422	539.471	576.582	708.576	520.756	459.828	588.686	885.773	1137.32	414.052	948.881	601.864	521.951	1082.96	307.279	470.361	562.722	844.711	1029.27	573.256	813.294	374.279	717.404	1042.74	1579.87	468.508	378.827	520.528	541.539	917.248	289.362	245.224	295.903	1512.34
pos_7198	N-Acetylmannosamine	204.089	0.7207	0.0222	1300.82	1331.71	1962.63	1631.06	1946.27	1037.96	980.294	2213.61	1270.85	2959.6	2056.19	1492.07	1819.14	2491.29	1189.01	1716.09	2411.99	2136.18	1445.71	2039.11	1637.35	2512.42	1361.02	1263.44	1899.54	1565.49	1173.96	1784.05	2090.1	2579.2	1691.45	1435.77	1421.55	641.733	1869.3	2618.31	1631.81	1325.54	1076.35	1179.17	1572.13	1185.52	1249.49	1283.71	1726.44
pos_7255	N1,N12-Diacetylspermine	287.246	0.625	0.0623	197.356	823.015	440.45	1275.77	170.78	537.296	659.795	880.681	146.672	299.768	255.814	352.119	77.6032	303.619	211.939	234.57	249.816	359.113	564.853	8.8272	137.808	65.0791	319.625	48.2958	361.219	159.173	511.509	997.404	471.114	302.696	522.226	23.9995	490.363	237.798	234.376	56.7803	472.317	270.338	514.517	259.161	293.774	276.115	221.055	40.4313	220.794
pos_7261	N8-Acetylspermidine	188.178	0.6156	0.0529	797.842	801.23	646.97	1166.51	376.722	725.376	447.722	1407.96	430.229	508.442	275.814	308.53	295.74	306.276	628.145	454.048	435.308	488.282	795.269	190.704	713.675	294.51	383.406	356.722	390.198	380.933	2330.39	867.503	909.166	425.173	529.573	223.404	482.206	955.49	359.572	191.346	533.048	446.125	710.815	652.892	345.824	777.855	613.589	352.551	156.817
neg_4	(±)8-GINGEROL	321.206	6.4733	0.0217	4912.57	2912.06	4328.9	4507.92	4017.18	4210.44	8867.71	3180.64	4048.23	8387.86	5297.37	5898.1	4804.52	6333.11	2913.97	4409.61	4974.4	6439.01	3653.24	9069.54	10519.5	3117.3	6796.93	2538.48	3453.15	3504.26	4416.82	3949.25	5210.82	2904.9	6152.97	3196.68	5783.66	5987.81	4997.85	3233.85	2975.99	6941.05	5187.44	2661.1	6038.33	10809.9	4428.84	6623.89	4630.13
neg_51	9(S)-HODE	295.227	7.6477	0.0269	5561.33	5462.77	3709.05	4906.1	4476.78	4740.14	5469.2	4998.89	4079.33	5041.62	5090.56	8876.64	8486.85	9325.93	1979.08	6437.3	9600.81	5254.26	7248.38	12863.4	4893.42	9337.21	3831.71	3525.28	4148.22	6144.83	6583.26	3373.12	3378.27	3878.53	4834.8	6836.59	3440.7	7581.19	2747.05	954.539	2810.34	8842.3	8771.11	6999.68	8256.8	7029.45	7975.72	9646.7	7081.62
neg_173	3a,21-Dihydroxy-5b-pregnane-11,20-dione	393.226	6.8029	0.1563	7.6174	169.522	490.325	111.758	68.9977	1348.64	1679.43	883.303	276.214	2192.69	635.789	34.8852	10.7973	108.711	6.9906	947.195	0.0008	981.137	6.4373	1008.03	482.683	200.14	33.9859	15.4115	133.163	141.311	0.1246	62.0159	20.0464	92.6585	113.14	146.407	5.1085	4.287	31.2329	7.7304	0.0008	365.369	302.704	1.5289	1291.82	1310.33	52.0216	47.3594	61.8998
neg_178	Deoxycholic acid	437.289	6.9841	0.0201	356533	280632	289138	321403	350924	344706	426348	346764	363146	330784	445057	371217	437722	354516	333649	357462	291112	229957	371911	349406	314084	279346	371727	344516	418523	350922	292702	308201	263596	328681	376915	324618	460653	486896	298081	359061	465702	371167	273904	244249	405548	289109	283031	302837	331989
neg_180	5-cis Carbaprostacyclin	349.237	7.1584	0.026	6333.45	4390.32	5891.25	4295.24	3182.59	4424.51	6713.68	3680.37	3880.3	10082.8	4538.7	6710.59	6178.88	6024.88	4560.96	4406.62	6595.62	8096.07	4891.06	7731.05	10125.7	3287.76	5285.91	4070.56	3168.34	3691.53	6456.79	5234.72	10412.2	3596.51	8673.77	4857.31	8561.37	8508.72	6549.48	4722.91	2793.35	5909.95	6164.84	2903.55	3712.11	11279.1	6703.77	6718.29	3989.1
neg_190	HU-211	431.279	7.6265	0.0379	1614.44	1931.52	2301.18	1441.14	2264.35	2699.52	2490.36	2063.75	2919.52	3005.22	1955.23	1493.55	1874.67	2012.85	1731.6	2315.92	1949.34	3249.59	2022.15	3315.3	1951.37	2437.92	1682.23	2572.89	1244.19	2527.07	2269.21	2128.91	2097.32	2309.74	2105.13	2053.94	837.583	1081.95	2032.07	1670.07	1814.29	1871.06	2394.2	1905.61	1624.64	2377.1	2129.22	1522.63	1985.42
neg_289	AFP 07 (free acid)	393.193	4.4306	0.0118	17277.8	15645.8	22442.3	18685.3	21974.8	15516.2	18972.4	15913.9	16260.5	21924.1	15091.8	16151.9	19939.6	18265.3	16432.5	20613.3	24353.8	21191	12260	24012.1	17223.9	23487.6	17851.3	14919.8	14422.4	20931.9	13904.4	17799.6	17178.6	18518.4	12608.1	18367.6	12109	13124.2	17051.2	17640.2	9173.19	17333.8	17003.6	21644.5	18767.3	18895	18101	21382.5	23748.8
neg_297	N-Acetyllactosamine	428.139	0.6466	0.0253	4259.15	4635.97	5497.92	5266.3	4906.56	3723.41	3922.04	6001.44	3588.63	6153.01	5551.83	5279.93	7646.4	7921.81	4052.6	5856.98	9800.54	7991.11	5431.59	5695.42	4734.89	6750.25	4925.79	2886.85	7557.72	4807.52	4515.38	4075.93	6125.66	7252.8	6880.46	5408.3	3648.06	3514.91	4905.91	5070.94	5294.43	4505.68	4756.14	4083.6	5895.69	4212.83	4148.25	4960.97	7124.21
neg_304	Distichonic acid A	293.104	2.1719	0.0939	2174.55	1705.91	1925.99	2205.15	2041.45	2371.87	2002.76	1922.72	1817.15	1412.73	1193.04	1734.41	1103.71	1790.67	2141.6	2088.81	2623.17	3329.68	2023.94	1690.12	2135.8	2631.02	2210.62	2122.59	2034.92	1372.78	2441.19	1971.8	3336.16	2485.88	2122.1	1752.61	1538.63	2781.7	2159.84	2254.69	1598.06	1370.03	1896.06	1896.75	1953.19	1633.7	1194.66	1945.17	1891.03
neg_501	Enterodiol	301.147	3.8886	0.0246	587.746	728.965	752.6	825.604	1138.09	1613	1719.07	734.394	1694.16	757.322	1150.32	1078.16	1563.98	783.386	534.511	797.678	589.18	1062.49	1689.71	1171.53	591.666	991.98	528.212	926.885	850.791	1671.88	629.737	732.244	582.562	687.48	1067.73	722.984	627.367	775.45	355.412	684.508	1131.06	1095.13	875.582	750.586	1717.14	900.068	792.259	1699.74	969.189
neg_577	Quercetin 3-(2Gal-apiosylrobinobioside)	741.182	4.8227	0.1179	452.728	81.4639	250.813	131.446	52.3623	5.2165	809.458	75.7865	1970.22	44.2728	32.729	2.6455	50.9833	484.283	2.6489	52.6157	19.8821	7.4505	3.1353	327.825	25.4296	41.6553	15.8031	1339.73	2.3955	3.0014	342.637	15.7705	2.7684	2.6651	2.7423	116.698	82.2966	1423.76	59.785	287.887	1035.38	168.357	7.3367	81.6794	160.456	7.0644	2.957	3.198	42.3794
neg_712	5(S),6(R)-DiHETE	335.222	6.8239	0.0744	1382.36	736.405	1130.13	1021.95	719.896	1343.07	2214.74	1333.72	1075.18	4053.28	1419.21	2291.28	1530.07	1500.49	1214.53	1098.79	1961.23	2218.3	1377.81	2820.82	2410.5	666.317	1239.4	1044.37	953.549	747.208	1480.71	1254.36	2038.53	849.678	2689.22	935.122	2142.47	2126.3	1577.88	1490	675.523	1480.78	1926.12	693.951	2081.03	3176.58	1942.02	1912.69	1606.8
neg_900	LysoPC(18:0)	568.359	8.8426	0.0164	6670.2	10012.3	9820.67	21852.7	10383.8	8480.76	17451.8	19828.2	9496.02	9957.96	11826	17333	22057.6	19683.9	17129.5	8930.43	28370.4	9568.56	21267.9	18018.3	6482.86	15871.5	8026.79	12699.2	27423.8	9591.86	8530.74	15681.1	8489.46	9300.24	25034.4	12454.3	18210.7	11923.5	14774.5	16877.2	22374.9	30877.8	18908	39221.6	20254.8	9753.56	14556.4	26683.3	30231.5
neg_902	Lys-Gln-Ala-Gly-Asp-Val	597.302	8.8841	0.0315	1221.29	4232.2	438.281	269.146	3356.29	4503.74	7852.62	2936.93	3767.96	2580.52	3462.55	3924.58	2575.17	3335.14	3412.4	4792.49	3250.81	5089.02	4019.77	1875.72	3952.54	4132.65	2612.55	906.107	4467.68	1046.25	3813.87	2009.14	2777.86	3467.8	4773.85	3949.16	1019.01	2543.86	1734.32	301.523	1464.01	767.551	6850.07	3219.79	4236.68	2547.02	1231.92	1477.13	839.405
neg_948	Pubesenolide	493.292	9.4057	0.0627	166522	312178	232949	146126	148709	376672	180366	179412	244019	112799	94445.6	79672.5	73647.5	129737	232756	179415	109246	268295	278938	123540	330311	83751.7	97089.4	421486	97716.5	176422	422141	178748	318436	258074	246274	235677	79144.4	24674.1	130156	31052.2	24162.4	95030.5	204206	209161	38487.3	256956	201464	91238.2	120212
neg_949	Sclareol	353.268	9.3956	0.0951	591.113	295.751	561.178	313.379	773.744	182.574	439.871	273.795	257.805	802.71	521.975	661.695	609.493	773.516	243.593	291.053	659.912	160.797	372.99	1050.96	687.388	821.298	407.789	178.542	788.287	811.273	267.37	506.824	417.595	418.016	361.065	606.264	919.812	1285.3	450.831	555.28	624.705	990.827	578.049	784.189	691.849	421.648	745.963	1216.26	720.117
neg_1013	PE(15:0/20:0)	778.565	10.6855	0.1697	781.121	513.443	688.239	957.934	1269.28	928.75	572.712	989.861	729.754	554.149	1325.09	1563.02	865.314	724.66	395.909	702.338	921.6	851.143	1182.82	1139.02	489.583	922.052	296.327	672.374	1068.02	777.552	578.284	719.356	581.167	1156.05	1122.03	946.746	533.989	658.092	1150.27	1328.85	2013.05	817.769	942.154	873.78	1604.22	333.186	966.737	821.401	1552.6
neg_1271	9-deoxy-9-methylene-16,16-dimethyl -PGE2	377.268	7.8095	0.0151	10018.4	5911.62	8285.6	5303.26	2949.5	5089.48	6158.76	5256	5475.79	10262.7	4531.18	7793.44	5939.66	6622.09	3037.43	5148.71	8357.44	8456.43	6275.88	7562.77	11876.1	5419.48	7901.72	4078.23	3052.05	4325.22	5578.99	6635.59	11857.4	2940.61	10561.4	7348.66	7512.44	7874.8	9571.88	7166.1	2924.78	7171.86	10732.3	4691.92	3949.29	11019.2	9947.52	6136.53	4448.57
neg_1281	Octadecanedioic acid	313.238	7.6578	0.059	1873.29	1359.51	3764.17	1180.54	740.167	94.0082	579.222	1703.89	1708.78	2013.17	1012.2	362.343	642.499	2613.79	457.714	2148.59	6884.61	3957.64	1856.23	1229.2	9571.22	2565.43	3478	439.75	1683.88	395.603	198.761	3573.28	7937.98	435.789	540.821	2009.62	1260.52	993.493	3246.23	1306.72	204.823	1873.27	322.061	758.066	315.867	1925.87	2304.12	1195.08	571.401
neg_1361	Digitoxin	763.427	6.4733	0.0667	158.884	524.307	207.16	415.611	492.743	620.237	2372.85	372.198	344.915	483.238	802.016	539.912	1176.7	318.452	237.099	457.176	222.789	240.081	2380.75	509.675	116.174	1002.28	130.591	353.765	626.355	374.531	450.591	485.351	115.781	212.222	2118.87	520.324	172.187	359.808	216.641	565.737	496.456	379.473	716.231	633.555	1921.21	175.608	383.659	966.343	1242.3
neg_1397	Cholic acid	443.256	6.0668	0.0277	3839.91	3864.32	1894.63	4656.16	2054.96	2610.45	12367.2	2481.84	3300.68	2504.45	17778.7	5719.73	13279.4	2615.77	2127.87	2696.69	2571.89	1200.54	14555.1	2429.82	1185.76	3114.29	2232.91	6137.07	35062.6	5141.53	5598.07	2226	1076.94	1921.09	28299.5	3659.67	50342.5	13745	3328.2	3936.39	35076.6	2795.7	2215.46	3133	6256.4	1424.39	5654.76	4612.28	2684.29
neg_1565	Hordatine A glucoside	749.331	3.5776	0.1764	90.4024	216.871	215.4	227.602	172.023	215.096	263.807	113.564	190.671	128.552	125.676	393.572	331.043	155.933	132.206	190.385	132.005	86.3816	508.761	88.1366	68.866	394.407	159.707	53.7908	288.262	164.969	180.785	91.2756	90.9459	181.596	361.481	111.723	114.533	46.7148	158.182	159.563	210.347	108.268	305.341	83.2725	131.763	130.553	94.1383	176.116	313.468
neg_1841	A-L-Arabinofuranosyl-(1->2)-[a-D-mannopyranosyl-(1->6)]-D-mannose	519.155	0.6901	0.0413	829.13	1010.4	564.699	680.918	663.746	946.886	753.76	612.91	1362.09	654.678	1084.57	577.29	467.522	830.531	924.173	735.677	160.123	2786.82	693.023	639.583	1539.31	1150.19	665.584	1334.04	933.276	1139.02	710.845	808.645	1627.08	1387.53	530.709	1419.98	193.775	269.908	684.197	512.261	412.861	248.052	626.361	788.99	764.738	1834.08	1036.28	534.962	813.193
neg_1922	Helinorbisabone	271.093	1.9795	0.1476	40.2992	27.8325	45.8937	31.2379	52.2739	8.1851	20.8688	37.2176	28.067	49.8076	30.4617	47.3622	43.3114	49.5878	28.1883	41.5757	61.4752	31.1866	18.841	45.6739	28.3085	47.3245	39.94	20.6991	32.0019	37.6487	26.6619	27.7982	10.2844	50.807	5.3599	43.5684	35.4597	27.0104	47.8669	65.5146	46.8663	31.4048	30.9115	41.4052	57.2676	35.9932	30.6112	61.3987	52.4464
neg_1971	4-Acetyl-2-prenylphenol glucoside	777.33	2.161	0.2082	199.161	394.443	166.787	224.323	305.44	598.091	261.301	200.244	380.249	22.7298	127.41	216.015	47.2388	149.306	231.463	355.738	108.502	463.612	652.398	245.642	255.689	206.578	136.065	390.192	260.176	182.542	387.096	171.383	386.347	211.841	666.748	231.383	169.772	51.2664	222.771	143.427	131.007	72.5856	545.168	353.45	176.156	249.644	107.173	160.897	168.643
neg_2054	2',7-Dihydroxy-4'-methoxy-8-prenylflavan 2',7-diglucoside	709.278	2.5563	0.1537	1019.91	1368.39	1914.57	1558.68	2116.31	2267.6	1579.06	1644.45	1314.79	2029.86	1128.49	1345.9	2451.05	1372.61	991.918	1187.39	1086.55	1207.04	2073.39	1966.47	408.144	1623.41	438.599	1347.23	1431.75	1412.55	583.732	674.946	616.854	1505.7	853.161	1636.45	343.99	1245.92	730.769	2317.01	1605.7	1941.63	2402.97	1523.97	1929.69	811.629	1040.93	2680.42	2411.73
neg_2204	Vulgaxanthin II	385.092	3.3498	0.0671	243.526	1856.4	67.7048	561.266	611.969	1846.88	2040.55	1134.68	2278.05	448.861	2172.47	242.819	818.03	1702.67	963.581	2068.99	68.6251	2000.51	1966.99	859.552	696.955	1489.3	113.713	1199.49	710.678	1114.01	1366.35	455.365	739.065	619.372	1980.9	788.083	298.677	401.202	86.2834	93.5334	1953.37	714.286	2338.28	769.267	1801.76	1638.75	712.252	873.513	128.143
neg_2253	JWH 122 2-methylnaphthyl isomer	354.191	3.5999	0.1487	19.3309	206.643	8.0295	113.212	22.4765	218.096	197.139	24.5809	139.419	62.0576	41.111	238.736	196.816	77.7163	49.5219	146.002	11.1276	162.273	198.262	21.0058	7.488	55.1181	63.6605	179.329	140.282	257.592	101.779	33.21	41.6438	28.9772	249.056	110.408	82.258	32.5342	5.6986	5.6061	63.5263	121.136	186.026	83.8039	113.46	128.145	30.757	182.825	50.6377
neg_2318	S-(11-hydroxy-9-deoxy-delta12-PGD2)-glutathione	682.276	3.9007	0.0652	500.781	586.052	1174.59	1008.98	740.415	885.87	937.541	693.54	588.963	921.969	793.788	796.25	904.909	610.462	795.516	856.239	672.105	843.948	1005.33	813.185	904.814	1253.35	686.34	634.158	992.042	774.483	784.587	764.757	652.028	795.114	642.157	711.588	590.625	435.902	530.802	517.891	676.353	712.145	744.82	881.497	1097.33	655.362	713.144	986.647	1012.58
neg_2339	2-Oxoarginine	154.063	4.0024	0.2503	149.323	98.7073	138.852	46.4613	107.885	93.5612	32.0335	79.2218	99.7784	45.235	52.5439	30.4446	45.8775	37.4938	65.8623	98.0578	59.0283	74.8557	50.6218	160.416	72.2456	83.6063	64.6758	61.9761	31.5101	72.7947	77.1554	44.4262	35.3239	92.9924	24.5801	40.4434	117.488	12.0878	50.8297	37.9721	14.6145	12.2581	53.7205	82.4855	48.6926	77.13	47.4593	49.6401	54.7845
neg_2801	Lansioside A	696.395	6.3213	0.0334	464.405	1008.91	795.248	924.124	1156.01	1048.04	6112.2	904.324	1044.58	954.285	1983.49	1196.69	3442.24	978.792	304.287	843.491	689.855	949.986	4343.89	1058.07	644.093	1743.75	460.514	818.244	1760.72	1244.67	577.427	1036.16	126.541	390.069	2401.31	1215.88	1107.23	1108.48	450.799	667.473	1229.17	806.132	1739.73	1030.65	3356.88	632.565	1249.84	1962.89	1821.17
neg_2942	(+)-15,16-Dihydroxyoctadecanoic acid	361.257	6.9469	0.2708	8.3392	42.2551	36.9977	11.537	9.7021	29.4774	7.1027	21.7468	33.681	37.2401	4.986	3.2501	3.2387	29.8035	17.7345	37.6649	44.7933	76.5947	21.7285	26.0563	72.9903	7.9269	22.3602	21.9824	2.943	17.1674	53.8726	28.8879	109.93	37.3825	3.369	24.7294	2.9299	3.2326	13.3236	2.6761	3.3213	15.1711	30.6724	26.0771	3.5422	53.0797	41.8774	36.9182	12.3612
neg_2993	13(S)-HpODE	311.222	7.2742	0.0316	8714.22	5080.96	4527.48	3995.58	2589.68	2993.46	3407.08	2973.66	4231.63	4354.22	2594.19	5786.62	2284.52	5077.41	3412.63	4395.12	6846.89	8884.43	3546.9	5554.46	16745.8	3881.9	4447.32	2977.56	2900.76	3475.2	5964.01	3351.79	21940.7	4829.05	3481.14	5227.19	9257.19	11363.3	4713.47	3037.89	944.837	5625.16	3877.22	4641.59	2259.37	7682.87	6391.02	3444.11	4070.13
neg_3035	T2 Triol	427.2	7.4262	0.215	254.974	395.042	139.127	252.038	144.535	301.691	443.889	179.806	305.373	116.798	98.5754	37.2419	131.197	260.14	186.545	343.481	118.21	204.798	349.02	165.877	198.808	157.13	137.143	446.654	114.005	249.709	394.55	150.871	124.076	157.34	260.406	196.059	82.7886	256.363	72.8434	20.9457	210.447	200.933	376.014	299.383	82.1118	211.896	259.071	255.532	81.8012
neg_3062	9'-Carboxy-gamma-chromanol	375.253	7.574	0.0205	1778.51	1516.17	2441.98	1454.22	1487.54	1882.38	1949.23	2087.53	1932.28	2751.75	2396.69	2046.84	1920.27	1796.64	1076.36	1908.55	2165.92	2849.8	1558.01	2333.56	2555.65	1806.06	1864.34	1423.37	1348.71	1675.27	1639.38	2294.11	2905.18	1758.97	1745.62	1577.11	1574.99	1439.98	2159.55	1864.61	1190.34	2665.94	2134.56	1391.15	1490.36	2195.27	1938.55	1674.57	1478.93
neg_3109	Tetracosahexaenoic acid	401.268	7.7005	0.1166	97.453	176.52	308.043	88.2593	203.956	136.661	170.017	191.478	199.595	242.005	269.689	184.749	231.691	205.375	4.8864	156.058	182.132	312.586	43.078	365.956	304.013	257.621	214.224	49.5736	181.766	160.501	163.385	160.806	380.943	127.703	67.9861	161.319	93.1036	103.102	145.309	84.148	109.45	297.799	157.005	172.841	126.243	344.186	155.872	164.946	245.024
neg_3155	15(S)-HpEDE	339.253	7.925	0.0837	433.991	281.036	170.613	237.222	18.4142	233.928	198.555	58.4976	158.257	332.288	103.463	310.708	84.7883	213.83	194.098	187.042	418.045	407.372	87.1173	287.461	928.509	215.499	319.019	153.346	158.197	111.793	234.669	72.6046	832.058	226.711	289.608	345.388	562.996	661.861	337.308	202.862	15.7352	190.703	331.269	307.36	145.108	568.843	643.912	219.174	143.275
neg_3234	LysoPC(22:4(7Z,10Z,13Z,16Z))	616.364	8.2253	0.2282	104.436	10.8293	44.4953	223.214	220.972	100.077	209.838	422.769	26.5264	251.679	329.905	118.094	96.1688	31.4454	461.073	180.583	484.865	577.839	399.402	266.751	60.2207	543.376	228.555	216.012	444.928	98.6567	287.172	304.486	45.1591	220.493	100.815	310.918	206.344	320.952	224.139	207.808	403.616	110.001	242.705	417.047	486.371	47.4138	89.1141	270.183	74.6362
neg_3307	3-Oxooctadecanoic acid	343.248	8.5185	0.1806	289.053	83.1901	725.308	4.7848	97.9277	4.8338	20.382	23.7728	227.485	1009.23	96.6887	88.2328	204.469	713.43	155.23	4.9799	577.823	72.2617	305.63	510.498	225.052	313.243	151.074	169.649	47.8678	539.68	5.2815	98.9546	4.354	323.262	333.298	639.236	137.954	400.21	55.8971	6.72	65.0653	262.687	5.1268	87.7057	90.8761	85.2306	124.457	5.0296	34.5688
neg_3326	Norerythromycin	750.428	8.5803	0.1323	311.003	0.1237	26.42	332.256	5.3791	163.026	0.1397	14.7022	0.1247	9.9772	2.2977	622.912	4.9446	0.1115	99.742	547.934	250.77	114.485	0.124	1.3968	319.352	2166.17	153.258	222.243	0.0947	214.06	2725.6	151.59	9809.12	2649.22	117.942	287.02	67.3824	19.6291	508.333	40.212	2.9767	0.1055	8.9101	0.1277	13.0239	1652.84	446.967	0.1265	1.2882
neg_3356	(Z)-15-Oxo-11-eicosenoic acid	323.258	8.675	0.1504	78.087	86.1075	92.019	8.4239	58.5225	47.2571	64.8	83.6612	65.2028	130.71	112.797	27.6197	18.4319	39.0706	73.954	83.9747	124.846	148.048	204.655	196.879	8.359	638.308	52.839	236.329	208.258	217.605	34.8706	150.966	52.4104	80.6923	108.435	199.559	50.4521	52.5516	96.4696	187.508	57.3062	264.567	108.89	112.305	167.707	171.456	66.5345	22.4059	7.4146
neg_3364	Stearoylglycine	376.261	8.6961	0.0965	449.637	437.032	700.374	925.598	359.741	373.436	350.161	467.519	185.471	920.252	567.91	416.139	135.537	366.817	54.6065	655.962	725.554	170.217	145.277	584.287	734.265	358.04	813.468	239.151	325.344	193.364	283.668	223.887	556.512	520.562	187.91	247.1	275.348	169.381	162.948	289.365	50.7156	555.254	261.974	241.801	289.693	405.786	248.624	313.609	395.798
neg_3389	Pregnanetriolone	371.219	8.7805	0.0661	512.935	846.389	355.079	1177.33	762.789	1229.23	1251.04	1001.53	635.362	510.937	748.402	849.394	1143.24	1042.74	910.893	900.776	971.848	929.258	1609.59	730.949	602.152	1117.99	556.191	838.466	1090.64	880.79	825.594	788.361	733.042	622.232	1090.32	625.874	1362.36	1321.91	269.512	499.634	666.738	808.544	1268.73	1350.14	800.11	365.218	780.653	1285.57	687.508
neg_3456	5,8,11-Eicosatrienoic acid	351.253	9.0481	0.1121	371.6	252.593	78.2341	396.894	246.419	334.202	261.786	191.501	80.5418	187.089	249.244	717.435	261.303	334.375	180.233	284.563	382.717	74.4367	393.524	478.307	165.484	247.062	189.607	225.548	331.034	131.004	561.036	280.773	346.141	188.067	284.798	26.0554	697.53	646.659	199.846	318.258	234.771	462.158	716.218	464.215	308.406	253.737	260.216	592.128	399.211
neg_3570	9-Oxoasimicinone	617.441	9.6722	0.1611	250.858	39.242	416.509	239.647	495.404	20.8612	157.392	171.985	157.633	943.971	613.438	600.153	654.441	1143.12	275.326	278.129	1038.45	192.813	180.157	927.748	116.079	852.539	364.905	126.141	522.735	551.767	43.6277	371.147	143.834	434.002	285.153	544.434	476.827	660.17	664.666	1013.16	1411.86	1660.47	76.3286	197.933	1232.3	116.715	643.688	1329.29	809.591
neg_3636	Calcidiol	445.33	10.0739	0.2245	26.2974	3.6984	33.8113	1.0747	47.5857	3.1244	10.8008	10.7372	6.9287	19.4262	16.8782	26.6133	19.0112	13.4058	0.9357	2.2666	4.0681	1.0654	1.1075	34.3447	3.5186	13.2676	11.4757	1.163	0.8462	3.7421	1.1863	1.4543	0.978	2.8961	6.5951	28.6237	11.945	29.7377	27.8367	41.4408	20.7402	46.9616	29.189	6.0438	52.4281	15.2631	24.9581	38.1758	42.9176
neg_3639	7a-Hydroxy-5b-cholestan-3-one	447.346	10.0942	0.0548	360.931	248.791	349.274	199.317	520.223	188.787	198.428	238.607	230.865	348.282	263.488	300.577	363.38	466.814	295.399	301.003	253.748	394.188	215.696	446.51	305.673	607.386	356.421	283.171	151.081	288.474	147.382	374.964	153.159	266.033	171.125	459.463	271.326	397.004	472.844	485.421	430.676	524.107	343.931	406.175	266.193	387.094	443.497	581.806	303.477
neg_3651	PE(22:5(4Z,7Z,10Z,13Z,16Z)/P-18:1(11Z))	756.53	10.1872	0.2783	73.7584	4.2033	215.815	16.4984	175.882	13.8384	25.1171	93.1687	29.1338	155.226	141.459	97.8105	188.702	51.0924	1.7878	79.5248	192.434	2.0355	6.9112	223.763	1.8748	66.7094	48.9363	14.3769	68.2713	29.1391	2.9867	1.7781	23.4344	21.913	5.3248	55.0074	155.126	120.579	473.655	636.757	128.605	117.526	77.3827	15.1724	103.733	13.7125	5.0638	14.6633	231.816
neg_3670	DG(20:3n9/0:0/18:2n6)	691.513	10.3094	0.1965	342.34	228.789	444.522	354.877	468.288	198.38	403.374	438.772	380.841	535.897	606.489	331.685	336.74	321.963	232.269	304.13	303.921	222.984	226.364	455.721	240.412	477.36	450.529	373.297	455.132	328.929	210.071	286.838	224.475	320.507	244.925	322.642	490.156	438.191	429.7	591.318	566.102	406.209	306.767	347.493	719.096	442.736	306.358	406.651	380.5
neg_3712	PC(16:0/22:5(4Z,7Z,10Z,13Z,16Z))	852.573	10.6448	0.1336	1.302	1.4668	11.3337	62.1025	44.2734	1.4415	1.6567	29.3836	1.479	24.758	13.5801	27.0921	4.3453	1.5073	83.1033	1.4851	93.813	122.529	8.0904	32.9387	1.3028	42.88	17.0985	1.5441	103.802	1.4077	1.575	104.056	19.0112	17.1219	26.6995	24.5004	1.1185	7.2153	51.9616	73.9209	24.4364	69.4876	1.5289	659.88	38.2939	1.3665	45.4711	15.7524	41.5402
neg_3713	PS(15:0/22:0)	826.557	10.665	0.1049	389.292	299.259	281.977	853.558	816.071	221.616	361.827	556.876	493.365	373.054	667.808	819.728	385.898	305.677	830.103	353.441	833.938	1060.95	436.315	843.034	124.175	749.177	218.414	151.884	1073.38	356.003	103.944	500.342	303.468	307.31	485.791	629.044	143.81	385.321	649.825	761.082	858.395	964.823	544.729	3447.53	1081.28	156.793	555.832	839.173	1111.04
neg_3715	Ganoderic acid S	547.32	10.7062	0.0411	252.12	59.955	222.473	27.3727	189.806	13.0971	299.876	252.608	125.898	315.969	42.1427	58.6256	114.888	228.712	11.2878	217.817	190.669	175.679	61.7314	255.708	20.5687	395.642	81.8122	44.0743	175.61	171.797	33.6373	82.9245	56.2988	55.5893	31.3786	95.4285	131.987	134.335	206.98	231.702	45.1984	260.069	86.9066	83.6153	156.273	217.88	206.295	133.242	237.634
neg_3727	Cis-Uvariamicin IV	613.478	10.747	0.065	772.764	703.713	1313.06	743.904	1637.55	628.461	427.882	682.372	888.35	1101.73	822.307	878.037	1207.13	744.827	583.379	617.676	624.766	940.694	565.776	1077.47	574.398	764.222	440.827	894.232	573.786	626.489	382.434	489.8	329.789	688.782	740.172	1638.2	673.249	572.934	1083.33	718.352	1447.82	1100.15	1378.13	846.929	1381.85	574.082	1895.57	1280.14	1395.71
neg_3733	CPA(18:0/0:0)	401.245	10.7835	0.1006	39.8948	52.1493	95.4615	49.4876	27.5842	16.8766	67.0135	175.304	11.8906	54.043	60.1606	110.009	76.428	233.647	146.9	150.608	251.253	49.257	562.318	69.0012	153.574	30.5604	6.2579	180.947	326.909	27.5984	142.95	128.818	361.678	366.389	909.52	251.137	442.295	386.826	182.033	48.8606	19.8122	73.9174	122.982	95.6592	24.0916	33.3173	7.0047	26.8097	363.792
neg_3752	1H-Indole-3-acetamide	393.154	11.0373	0.0637	457.802	349.03	368.694	428.025	408	350.248	437.92	320.717	370.535	387.446	339.631	439.784	364.9	420.388	314.735	360.845	337.007	262.176	348.19	395.345	316.205	402.89	341.951	379.238	308.69	342.098	351.931	331.602	273.356	328.182	277.876	323.009	350.194	377.676	301.365	455.246	408.965	354.936	333.272	348.273	420.083	317.462	346.474	444.092	296.381
neg_4194	D-NMAPPD	421.271	10.7062	0.082	125.897	174.866	143.746	493.887	88.9081	72.2006	109.845	196.12	163.795	220.073	61.2584	39.8841	190.901	262.318	261.376	77.46	328.538	92.1645	158.892	173.468	458.67	481.483	15.7007	291.771	131.219	122.48	288.795	355.041	241.03	100.323	341.773	352.33	218.655	32.4403	246.72	104.673	17.5647	92.0268	25.4657	199.3	33.0425	200.145	322.96	126.254	192.356
neg_4217	PE(20:2(11Z,14Z)/P-18:1(11Z))	788.543	10.584	0.2354	0.1691	0.1905	9.078	52.0411	11.4482	1.0185	3.1054	8.8434	4.2042	6.4162	8.07	26.3294	11.3164	1.9357	43.2411	14.8655	74.6878	171.732	0.1909	42.0293	0.1692	56.5732	5.3772	2.7708	84.2571	2.8479	0.2045	28.8362	6.3145	3.5207	5.7536	1.7042	1.8764	0.1602	31.7619	75.017	35.6289	94.6385	7.6706	443.982	19.5676	0.1774	16.0892	11.0349	72.1791
neg_4226	PS(15:0/20:0)	758.54	10.523	0.0945	870.995	711.569	963.225	743.128	1377.13	564.418	659.525	765.186	803.597	707.743	915.645	1031.79	861.818	1009.24	404.787	772.442	712.781	437.333	501.636	1369.2	536.051	764.048	326.455	847.866	691.832	627.099	312.006	397.065	349.567	618.065	568.731	1369.01	300.525	987.209	641.487	482.218	1085.56	995.73	1070.76	855.426	1771.01	663.944	709.913	1129.93	1680
neg_4452	Rollidecin D	641.453	9.4977	0.0673	2594.11	1786.31	4900.82	1476.25	4778.5	1389.92	1021.87	2977.62	2546.61	4406.6	3132.65	1853.87	3647.41	3388.35	2176.32	2008.06	2545.04	1967.86	1952.67	4125.45	1932.84	4310.2	2129.6	1697	2084.58	3089.89	826.002	2364.33	1196.88	2288.07	1776.49	3194.92	2116.92	1249.33	4174.92	4652.13	3145.2	3238.4	1901.86	3469.41	5261.39	2514.44	2750.83	3916.27	4633.42
neg_4467	6-Hydroxyfluvastatin	426.169	9.4264	0.121	1260.06	1088.05	1048.66	1016.06	923.477	1251.92	1564.46	785.743	993.942	1168.91	816.141	1352.27	884.272	1310.85	837.433	1113.98	1377.19	670.97	1308.09	1277.31	1361.24	1443.01	1131.35	1169.93	965.662	1288.06	1675.72	983.784	954.86	1200.92	1084.12	1032.35	1103.77	1303.87	761.678	833.312	843.469	1264.56	1544.16	1628.65	1156.62	1468.24	1475.45	1378.67	1286.65
neg_4507	Stearoyllactic acid	377.27	9.3156	0.0457	1228.67	677.327	1093.86	798.531	1407.74	1111.16	578.018	993.606	629.458	1561.57	1322.08	1361.44	799.908	1027.49	898.354	1059.69	1189.48	1334.79	658.369	1448.51	1194.49	1461.22	1284.22	709.063	1024.17	1398.03	1016.05	780.877	1257.15	1534.9	713.995	1192.1	969.845	1068.1	1087.81	1213.04	949.711	1061.44	1158.43	1128.39	1222.03	1293.55	1207.94	1450.59	1330.64
neg_4570	LysoPC(O-18:0)	554.38	9.1203	0.0661	306.627	338.744	274.854	494.028	593.986	297.464	909.475	514.741	190.199	79.3188	800.264	545.824	360.761	602.616	298.178	566.3	409.47	414.524	664.639	437.787	150.493	943.033	113.021	244.387	871.822	279.53	273.195	680.295	133.613	625.671	916.4	445.872	278.005	691.266	164.425	521.318	704.755	627.144	720.807	966.224	864.311	391.934	387.093	402.853	957.131
neg_4590	BIX01294	525.282	9.0378	0.1551	0.2701	157.021	110.845	8.399	99.5434	847.459	398.475	300.513	300.348	1908.68	714.651	323.833	333.874	678.716	0.2577	394.175	263.966	11.3624	735.02	14.0696	713.901	68.5817	1522.54	158.962	441.992	743.473	2456.34	325.624	332.704	1755.89	900.162	753.8	10.7389	71.7872	70.8271	0.2119	89.8002	202.062	215.133	669.797	329.804	1181.46	362.28	1589.35	2008.37
neg_4628	Kanzonol M	379.156	8.9046	0.0872	10708.7	8626.32	7095.58	9032.18	7290.03	7660.25	13387.6	6442.93	7771.25	9403.01	7199.62	13137.9	11677.4	14263.8	6852.6	9676.1	15706.3	5400.63	10359.7	12795.1	11026	10779.4	10221.5	8755.71	8483.12	10937.7	13243.8	7144.57	6039.3	7087.67	9690.06	10336.8	10615	16313.3	7240.99	5076.24	6665.5	13597.9	11273	11501.8	10347.8	12915.1	12141.7	15977.5	12173.6
neg_4988	3a,7b,21-Trihydroxy-5b-cholanoic acid	423.273	8.1113	0.1328	332.532	356.74	262.993	223.343	260.724	501.117	228.503	373.566	638.5	304.649	205.543	68.9217	177.346	150.208	770.96	421.827	79.2903	641.024	369.528	320.466	137.038	103.625	102.989	688.32	123.211	336.182	442.338	399.491	659.936	331.921	853.144	395.457	136.567	57.5407	451.249	781.607	611.717	122.594	383.632	197.075	250.197	268.331	298.811	118.401	222.133
neg_4995	3b,12a-Dihydroxy-5a-cholanoic acid	391.283	8.0907	0.0371	3075.55	1551.59	2315.94	1165.87	642.607	1786.62	1733.07	1818.83	1720.72	3261.24	1535.68	2093.67	1097.74	1399.85	1050	1417.54	2398.59	3029.58	2144.94	2427.06	3180.24	1633.03	2263.52	1354.41	699.238	1518.5	1296.99	2012.56	4306.92	882.4	3348.27	1907.42	2090.57	2657.01	2718.55	3078.45	935.159	2065.92	4493.26	1574.45	1715.72	2548	3327.8	1571.33	1966.67
neg_5003	11'-Carboxy-gamma-chromanol	403.284	8.0703	0.0335	3505.05	3923.74	4400.7	2705.95	2800.13	5099.88	2846.11	3055.96	3676.01	3700.46	3422.28	2953.78	2416.65	2443.22	2258.38	3107.4	2888.56	6165.02	2656.11	3174.45	4825.77	3873.78	2789.06	3015.83	1935.34	3212.43	3107.07	3122.6	6774.4	3520.66	3718.34	3355.28	2376.44	2696.41	3297.07	2559.68	2338.54	3451.15	4123.8	2983.34	2321.4	5140.5	3938.4	2808.37	2206.13
neg_5224	16,16-dimethyl-PGA1	363.253	7.4905	0.0334	3363.24	1574.94	2774.63	1450.91	982.266	1546.05	1935.58	1919.49	1882.08	5979	1730.47	3421.26	2984.62	2848.94	1720.28	1675.69	3749.79	3104.73	2133.62	3375.51	3774.99	1366.96	2761.93	1958.92	918.054	1486.89	2344.13	2786.57	4547.09	1103.9	4703.24	2117.3	4364.7	3375.44	4054.7	3834.72	1087.32	2458.71	3423.54	1280.25	1793.05	3507.2	4060.33	1912.19	1828.33
neg_5269	MG(0:0/20:3(11Z,14Z,17Z)/0:0)	401.265	7.394	0.0761	20.1086	26.7157	27.1554	24.4694	24.9395	12.9141	44.3182	33.5419	28.8613	149.623	57.3467	60.8833	87.681	3.5793	19.3898	98.0068	371.215	45.6447	57.8085	37.1378	3.5269	64.5465	63.7466	48.1191	119.584	21.55	14.73	49.2417	7.0102	23.9474	90.4995	41.0296	359.016	296.753	110.107	102.451	19.8095	38.0709	4.7888	4.6442	14.46	16.4979	14.3147	4.0603	47.9517
neg_5287	15d-PGA1	317.212	7.3509	0.153	23.8542	33.2144	39.517	128.893	29.1603	160.112	163.223	41.5163	24.521	68.4505	140.132	125.195	35.002	14.0183	15.5972	71.564	139.114	2.0554	26.6864	7.6271	101.825	74.5057	43.1926	2.6641	155.08	2.0455	72.466	27.7969	22.0533	23.8147	27.5784	7.0561	25.3729	16.7175	12.7692	8.7616	24.9062	37.1997	15.6482	13.2019	289.179	19.1881	23.7076	23.5741	120.439
neg_5410	PtdIns-(1,2-dioctanoyl) (sodium salt)	585.276	6.9356	0.2125	138.339	107.138	102.642	203.408	90.8781	140.576	269.424	101.732	155.044	38.7996	8.4823	2.7211	21.2844	28.476	61.6505	143.603	68.2844	62.2777	71.1129	56.7962	4.3694	236.606	45.5678	276.127	2.464	129.081	166.804	82.9207	43.5801	46.0591	52.0958	70.9545	2.453	21.2152	51.75	84.7484	2.7807	105.503	92.9236	232.152	91.7002	102.194	104.709	138.353	11.2131
neg_5436	9(S)-HOTrE	293.211	6.8716	0.0432	2117.98	2030.79	1375.91	1423.63	1786.89	1378.41	1765.26	1927.78	1510.54	1988.59	1400.62	2322.38	2357.81	3972.99	711.316	2415.22	3341.53	2500.38	2159.83	4216.03	1986.84	3477.53	1400.25	1558.93	1071.78	2468.29	1616.32	1251.77	1222.99	1317.05	1766.78	2990.95	765.839	2250.24	605.303	260.994	704.445	2444.73	2878.87	2132.33	2142.9	2307.5	2545.58	3764.13	2790.75
neg_5459	[(5-oxo-1,7-diphenylheptan-2-yl)oxy]sulfonic acid	407.115	6.8029	0.0368	1171.78	1015.45	952.596	1421.19	1139.44	314.801	188.601	676.971	814.831	459.072	660.022	1162.42	314.794	707.518	1088.76	1274	1514.52	699.029	1062.14	986.215	1378	1379.85	1364.07	1303.65	560.431	788.455	1276.33	1003.85	1663.74	1115.33	282.94	336.553	164.881	392.384	1481.79	1225.69	690.415	934.327	707.276	1241.09	639.575	1226.79	857.609	771.048	1162.17
neg_5568	Hebevinoside VI	797.468	6.4951	0.1418	154.42	364.707	264.029	437.753	181.6	750.993	770.846	226.545	247.394	505.305	135.961	268.945	226.11	197.055	236.813	475.372	245.799	643.11	505.283	303.695	208.331	777.31	131.169	254.238	320.428	423.401	427.052	204.623	47.8675	256.664	409.829	301.345	99.404	112.517	217.791	333.7	130.614	169.046	316.868	432.743	783.958	290.688	234.534	532.53	770.341
neg_5604	Cyclopassifloside II	717.398	6.4399	0.0614	249.996	297.753	403.52	298.445	360.41	205.551	783.742	269.568	315.208	515.644	285.475	278.403	502.254	311.42	158.964	351.554	547.252	455.122	576.775	545.903	347.048	553.651	292.003	110.485	403.052	314.037	99.5514	297.41	21.8152	82.2094	275.602	346.781	232.726	210.2	313.338	326.143	185.174	341.825	410.302	496.461	902.483	335.16	527.995	582.45	826.521
neg_5619	9(S)-HpOTrE	309.206	6.4078	0.0388	188.31	360.45	390.898	210.278	282.774	238.747	252.169	401.005	173.413	501.186	256.642	207.18	663.078	662.002	138.688	453.962	502.871	1142.89	1103.61	525.1	437.794	760.178	138.999	431.235	272.13	600.044	280.809	171.941	398.449	337.048	382.787	1195.28	60.6355	259.208	117.116	14.9505	284.146	418.691	1150.08	327.815	362.855	579.819	568.31	1207.15	456.696
neg_5633	8-iso-PGF2beta	353.229	6.3748	0.0452	364.831	308.54	421.575	237.931	187.249	345.304	166.832	242.038	290.477	190.207	161.408	771.371	504.002	244.217	228.085	419.051	453.593	705.83	350.56	253.032	730.86	193.298	234.943	230.164	227.515	271.167	427.49	308.022	1062.83	362.015	135.279	260.475	289.154	73.6285	198.264	69.183	106.813	248.389	206.44	299.963	136.638	505.044	466.311	414.914	257.885
neg_5739	20-trifluoro-LTB4	389.199	5.9831	0.0467	766.087	1019.76	2390.53	744.519	2579.02	1247.25	324.785	1353.17	1305.7	1077.45	547.384	203.16	1659.01	747.657	1815.05	1457.64	99.9583	1310.37	558.658	722.339	207.948	919.849	1175.23	1389.45	512.055	1934.12	543.298	1006.28	643.979	5080.7	400.183	1436.15	243.172	16.4448	2685.25	3272.68	1075.66	24.4728	20.3731	356.249	731.143	174.734	25.2434	459.495	1709.85
neg_5857	TETRAHYDROGAMBOGIC ACID	631.335	5.696	0.0396	1114.8	668.504	935.754	1163.02	862.229	731.734	1081.08	299.047	935.384	1108.65	896.425	1034.01	1151.76	557.493	1166.01	786.997	656.78	1156.16	682.222	1054.16	995.237	1859.75	763.816	791.424	854.985	919.866	671.222	842.156	705.196	1005.13	698.034	973.768	2031.8	898.636	1115.21	2244.23	1268.83	832.635	289.255	1344.89	1833.61	706.491	979.144	1082.67	1304.4
neg_5891	6k-PGF1alpha-d4	373.258	5.6118	0.2026	130.513	237.645	149.073	28.9818	136.107	214.638	154.648	130.67	218.106	212.398	33.7718	29.7829	17.0884	112.761	153.561	189.095	243.278	386.336	26.2553	200.556	249.13	183.884	163.35	136.192	10.3778	201.216	140.071	199.949	401.425	271.083	47.462	176.485	10.3316	11.3992	138.279	9.4369	11.7118	122.429	53.935	246.873	12.4907	281.875	236.142	112.609	135.914
neg_5921	Panaquinquecol 1	337.201	5.4895	0.2019	143.904	173.476	13.0382	167.282	289.57	485.792	136.041	72.2866	225.325	42.8025	83.7733	94.0955	175.097	190.677	25.6673	320.229	218.45	262.7	373.81	469.463	196.775	497.949	210.88	108.475	7.839	281.677	712.056	194.314	55.9917	244.69	47.1105	96.3318	16.1805	8.2845	100.56	145.973	52.3924	436.736	161.084	211.74	68.4069	337.355	172.686	328.219	271.876
neg_5993	5b-Cyprinol sulfate	577.302	5.276	0.1453	301.812	217.061	435.253	488.098	624.706	307.4	609.952	376.439	302.681	446.968	450.161	539.209	588.454	380.032	390.136	278.766	376.923	524.602	640.741	569.064	161.81	831.203	332.873	340.428	480.67	384.719	282.326	468.819	157.152	349.797	399.425	547.638	636.513	735.198	391.503	726.13	629.395	327.676	303.03	710.174	996.046	373.93	546.673	566.566	809.25
neg_6047	Lubiprostone	371.206	5.107	0.2029	91.7176	93.4936	161.879	43.4291	132.327	80.7024	28.9479	94.8863	43.1923	97.3392	37.8668	37.8718	87.0628	69.3006	137.418	91.8524	61.4311	194.724	39.0624	65.1278	62.6814	153.78	81.445	69.3647	93.6445	58.777	77.013	30.0721	36.598	163.316	41.7358	58.7894	42.6569	55.0046	119.668	109.349	25.1483	78.829	69.2912	57.401	362.492	58.3754	50.2366	57.7048	187.021
neg_6091	Ketosantalic acid	295.153	4.976	0.2716	20.6868	7.749	21.5062	26.8709	58.2903	159.264	196.018	19.0826	489.061	25.3067	24.4476	2.6427	10.056	11.6682	22.2159	39.356	8.4994	52.0132	10.5999	46.1188	60.6448	47.6777	17.2378	3.495	10.28	26.1996	94.8275	6.0095	10.0154	10.9628	2.7394	2.7212	2.3823	2.6285	2.2119	2.176	2.7006	34.3713	31.1098	7.4542	12.0391	230.611	2.9539	44.4278	12.3062
neg_6277	1alpha-Hydroxyarbusculin A	311.147	4.4531	0.1101	181.848	213.243	292.858	120.179	297.944	233.345	379.297	271.675	573.692	341.677	184.196	106.333	202.921	183.464	221.043	299.996	229.426	302.421	109.568	203.602	224.152	132.787	139.389	127.505	114.129	167.67	167.807	227.724	272.788	256.337	150.527	188.31	78.8965	130.928	114.757	69.2807	18.944	203.379	281.726	256.735	280.949	586.625	189.111	366.823	204.308
neg_6284	Kyotorphin	336.165	4.4531	0.0321	850.146	977.495	969.984	654.335	932.323	873.413	994.172	1031.57	1010.53	1302.33	826.429	696.307	721.237	885.299	717.681	1329.58	1076.27	1097.23	443.686	1303.63	990.996	951.008	785.351	645.385	485.896	899.954	690.359	772.584	1089.53	1038.32	705.53	751.246	336.612	362.442	741.864	708.773	333.309	913.427	769.101	1004.04	1177.58	1640.58	785.132	871.797	1014.06
neg_6510	Chrysin	253.05	3.7644	0.0698	660.318	1531.4	904.142	966.398	706.606	3108.32	6743.44	1137.2	2062.15	442.701	1321.93	1338.32	1510.31	1142.94	356.236	895.978	934.568	963.449	3460.42	681.312	696.68	2034.32	681.662	1199.91	2697.91	862.743	1540.25	606.516	531.693	276.122	2451.65	472.759	1872.02	5314.91	419.52	159.961	2792.8	664.953	1748.26	1112.74	2010.07	961.054	975.678	1327.21	514.379
neg_6549	Arginyl-Hydroxyproline	308.134	3.6738	0.0432	610.366	603.003	680.227	579.277	622.716	396.977	498.267	511.407	509.105	747.157	450.462	546.12	505.147	565.314	542.508	648.559	700.651	665.737	421.271	578.795	613.864	734.794	640.772	415.795	493.423	513.105	531.259	532.668	410.958	669.582	340.212	478.657	418.591	206.637	502.426	561.977	355.766	477.681	451.233	595.764	853.866	604.901	489.939	537.305	604.188
neg_6833	TyrMe-Tyr-OH	479.151	2.7403	0.0312	1232.82	781.219	3112.29	1324	3041.47	742.491	4541.71	1290.1	3672.2	4383.07	2159.01	977.257	1619.18	2053.86	982.301	2192.89	1266.24	2377.34	1033.56	6115.33	2194.81	1083.3	764.132	777.13	1331.39	1585.69	700.394	989.287	809.34	734.29	847.224	1761.42	623.709	3189.94	761.86	1066.93	1630.79	2577.76	2634.21	1930.61	2104.59	2443.31	1255.15	1360.19	2764.16
neg_6843	Methyl o-methoxyhippuric acid	222.08	2.707	0.1402	117.892	206.892	0.318	0.3185	0.1737	154.543	152.883	1381.26	268.295	0.0424	620.744	19.359	2.2306	0.1265	80.1902	97.7506	0.0004	502.264	181.933	0.3266	47.3925	0.0005	0.0003	0.0005	1411.56	122.312	126.851	0.0004	0.0004	0.0004	893.945	12.0732	4.4528	599.492	0.0003	0.0003	17.2027	0.1137	1171.33	0.0005	31.2769	22.4558	9.4123	5.6194	0.026
neg_6845	Phenylalanyl-Gamma-glutamate	585.265	2.6947	0.2099	400.731	1025.68	316.474	492.291	124.534	1199.4	362.982	157.817	163.996	320.051	184.959	273.424	525.262	214.439	379.491	347.154	271.962	236.301	1342.73	257.623	61.8291	178.246	233.696	873.015	241.21	324.782	1030.59	191.904	150.157	227.545	1471.18	298.244	240.591	385.538	97.0583	255.725	161.082	244.418	949.098	97.5315	394.019	300.935	164.248	367.417	254.651
neg_6846	Biotripyrrin-a	510.191	2.6947	0.1709	183.032	210.138	274.186	316.071	286.749	263.016	207.974	213.744	207.217	534.04	241.5	304.542	323.742	212.507	130.791	268.514	267.066	232.151	192.63	257.391	137.304	392.257	148.135	161.846	262.58	259.495	109.934	254.963	172.547	205.882	103.119	296.253	120.336	237.494	187.535	277.198	176.232	341.012	325.221	322.963	315.623	294.158	221.794	337.363	302.335
neg_6865	8-iso-17-phenyl trinor Prostaglandin F2alpha	387.223	2.6252	0.0512	903.82	648.274	470.149	854.016	444.842	2117.77	610.76	507.425	559.658	358.349	280.689	379.79	107.615	339.065	486.95	358.686	557.681	443.115	605.494	278.458	631.729	243.935	612.707	526.227	248.968	670.887	695.09	794.461	543.844	888.964	690.848	449.339	785.048	153.695	341.857	140.482	110.334	444.097	519.636	428.545	178.974	1494.89	314.213	405.201	269.686
neg_6918	Licochalcone A	721.303	2.4382	0.2841	257.143	478.606	292.123	251.538	321.236	1120.09	261.602	235.275	310.638	148.295	127.093	194.225	354.732	223.305	203.664	160.651	140.714	226.497	788.864	203.377	23.4346	360.251	84.9124	513.317	286.252	194.051	526.502	45.4893	230.305	297.762	677.505	148.786	92.9743	81.0393	58.2469	375.83	332.773	136.5	571.653	175.908	214.15	63.0638	140.056	252.513	348.581
neg_7017	CAY10594	427.217	2.1719	0.1545	27.3876	11.9557	57.022	20.4023	26.4836	59.5842	10.1103	0.0026	6.8534	18.2054	0.021	19.0238	8.0972	4.8892	30.5841	5.5376	16.3827	2.7203	620.709	0.0028	1.2222	0.0033	14.2468	30.5825	10.5548	13.3394	58.8447	3.6088	36.7752	19.9665	381.469	2.2326	71.2219	0.0026	10.2533	41.5254	15.9303	21.2699	23.7028	0.0205	0.0029	11.7857	26.7687	25.6046	0.0092
neg_7020	Benazeprilat	395.162	2.1719	0.0518	839.087	922.566	987.89	886.735	1015.65	1037.83	1322.64	950.128	888.473	1332.36	1216.48	1084.02	1185.26	1127.27	712.626	1242.41	1198.1	999.982	976.573	1316.61	871.964	1065.81	839.283	737.718	1163.32	1098.4	835.162	790.814	747.174	885.764	928.835	897.37	608.419	823.452	700.288	775.225	859.427	898.6	1001.82	806.552	1442.82	1012.05	971.126	1120.05	1575.39
neg_7075	8-[(Aminomethyl)sulfanyl]-6-sulfanyloctanoic acid	274.033	1.99	0.1097	60.1415	60.0969	120.229	73.1106	160.351	44.0327	143.199	83.9029	150.158	131.189	119.158	91.8117	129.337	136.467	28.0721	58.0344	67.4394	63.0961	7.2253	145.094	24.2494	113.142	56.2282	37.5836	29.5074	107.505	10.3531	34.9897	6.3799	23.1929	6.3196	79.6461	16.1753	71.3328	13.4189	63.5246	122.27	144.37	66.317	125.507	165.588	79.7439	105.047	132.499	160.852
neg_7100	Pterolactam	229.119	1.5971	0.1113	4.9974	12.8115	9.6029	4.1275	2.821	0.1744	18.3623	4.1014	0.1789	29.1672	14.1958	19.3817	39.6014	55.8298	14.3909	21.5405	27.6102	0.1711	2.7284	34.5719	18.4194	5.4811	6.6744	0.5198	21.5853	7.678	0.1906	2.605	12.2734	13.6063	21.6099	14.2822	10.3792	190.737	20.5772	26.418	12.1367	8.9986	0.185	10.6231	20.9503	7.8605	18.3789	21.6588	22.631
neg_7180	1-Nitronaphthalene-5,6-oxide	234.039	0.7926	0.248	2.4008	16.7058	0.0035	41.5913	18.7477	0.0041	19.2682	2.6232	2.5286	18.8062	5.7191	35.1335	74.3888	37.5899	1.2196	50.6079	95.264	0.004	73.6207	30.0251	0.0037	0.0044	0.0032	1.7078	7.6496	0.004	97.8931	0.0035	0.0037	0.0035	43.5148	0.0036	44.3814	41.7286	0.0029	0.0029	19.8446	60.0974	62.1417	4.5438	41.65	0.0038	0.0039	33.8333	34.6157
neg_7182	Neoglucobrassicin	523.074	0.7354	0.2838	433.369	147.133	9.4598	133.667	204.215	148.872	535.799	20.144	513.199	16.9163	52.8734	75.1194	11.4828	104.505	9.1388	38.0961	11.0835	10.4892	9.2804	115.496	61.2978	157.946	184.911	331.142	6.2197	254.98	1.7427	22.5404	1.4367	9.3018	11.6622	276.188	11.4422	42.1589	17.1718	12.8467	64.2764	136.131	21.2357	132.058	134.96	208.441	284.335	245.539	11.1256
neg_7195	5-(2-Furanyl)-3,4-dihydro-2H-pyrrole	180.066	0.6901	0.0334	363.075	424.33	221.925	456.779	274.219	732.726	384.315	230.824	399.714	297.276	224.564	270.058	277.668	275.443	343.472	472.108	191.45	484.678	844.881	290.163	326.437	426.548	267.18	615.863	455.778	433.25	574.959	378.895	550.856	544.209	872.952	330.842	313.866	177.149	272.926	185.744	251.82	209.114	437.331	327.368	212.91	259.844	298.729	199.273	273.394
neg_7210	(2E)-3-(2,4-dihydroxyphenyl)-1-(2-hydroxy-3,4-dimethoxyphenyl)prop-2-en-1-one	315.088	0.6796	0.0622	131.514	137.009	267.328	187.013	167.019	306.647	74.6268	165.73	153.392	309.643	155.195	124.45	154.669	170.886	327.333	142.53	175.313	496.2	241.774	182.568	222.882	288.094	182.966	247.345	296.867	180.885	218.174	246.158	396.321	283.463	219.821	143.503	96.0831	77.9381	253.525	230.388	68.3371	78.2048	99.3114	138.52	158.18	117.002	103.931	65.7146	290.363
neg_7241	5',8,8''-Trihydroxy-3',3''',4',4''',5''',7',7''-heptamethoxy-5,5''-biflavan	711.218	0.6248	0.1017	368.466	256.635	72.1369	141.024	220.506	308.14	350.237	71.166	406.171	95.4461	237.575	267.405	71.4062	210.913	146.957	98.2157	24.2452	530.633	168.486	63.2946	310.674	182.317	118.7	388.905	126.882	461.704	303.911	174.977	288.363	249.075	83.8294	328.649	65.6057	25.7056	101.902	70.1933	53.0604	14.1222	174.82	249.403	182.297	305.259	415.244	156.842	154.229
[truncated: 38 more columns]
